# Supplementary material for: Proteomics-Based Systems Biology Modeling of Bovine Germinal Vesicle Stage Oocyte and Cumulus Cell Interaction
Source: PLoS One. 2010 Jun 21;5(6):e11240. doi: 10.1371/journal.pone.0011240 (PMC2888582; doi:10.1371/journal.pone.0011240)
Supplement: Table S1 — List of proteins identified in germinal vesicle (GV) stage oocyte and cumulus cells. Proteins identified by DDF-MudPIT and their distribution in GV oocyte and cumulus cells. GI numbers of the identified proteins (column A) and corresponding protein names (assigned by NCBI; column B). Protein distribution in GV oocyte or cumulus cells or common to both (O: Oocyte; CC: Cumulus Cells; C: common to both; column C). Numbers of peptides and Sequest cross correlation scores (ΣXcorr) in columns D, F and E, G for oocyte and cumulus cells respectively. (0.29 MB XLS) [file pone.0011240.s002.xls]

## Sheet: Sheet1
Table S1. List of proteins identified in germinal vesicle (GV) stage oocyte and cumulus cells.
Accesion	Name	Celltypea	Peptides		∑Xcorr
			O	C	O	C
45429977	100 kDa coactivator	C	-	4	-	13.76
144953871	15 kDa selenoprotein	C	-	1	-	3.2
66792906	2 -5 oligoadenylate synthetase 2	C	-	1	-	2.3
114051840	3-hydroxyisobutyryl-Coenzyme A hydrolase	C	-	2	-	6.76
115497442	5-aminoimidazole-4-carboxamide ribonucleotide formyltransferase	C	-	1	-	2.51
66792768	Abl-philin 2	O	1	-	2.47	-
114050959	Acetyl-Coenzyme A acetyltransferase 1	CO	5	6	21.81	24.89
78369436	Acetyl-Coenzyme A acyltransferase 2	O	2	-	8.17	-
78045555	Acidic (leucine-rich) nuclear phosphoprotein 32 family, member B	C	-	4	-	17.08
27806769	Aconitase 2, mitochondrial	CO	3	20	12.59	84.64
27819606	Acrosin	O	1	-	3.27	-
78045238	Actin, aortic smooth muscle	CO	5	11	19.89	36.56
75832054	Actin, beta	CO	85	145	378.99	600.4
148238040	Actinin, alpha 4	C	-	4	-	15.32
84579865	Activation-induced cytidine deaminase	O	1	-	2.3	-
84000059	Acyl-CoA synthetase long-chain family member 6	C	-	1	-	2.42
77735757	Acyl-Coenzyme A dehydrogenase, C-2 to C-3 short chain	C	-	4	-	18.14
115497690	Acyl-coenzyme A dehydrogenase, C-4 to C-12 straight chain	C	-	5	-	19.33
62988280	Acyl-Coenzyme A dehydrogenase, short/branched chain	C	-	6	-	28.47
27806205	Acyl-coenzyme A dehydrogenase, very long chain	C	-	12	-	41.16
31982399	ADAM metallopeptidase with thrombospondin type 1 motif, 4	O	1	-	2.23	-
114052098	Adaptor-related protein complex 1, beta 1 subunit	C	-	1	-	4.83
71896545	Adaptor-related protein complex 3, delta 1 subunit	C	-	1	-	2.22
27806933	Adenosine deaminase	C	-	1	-	2.27
27806929	Adenylate kinase 2	CO	2	11	8.55	54.51
27806759	Adipose differentiation-related protein	C	-	3	-	12.8
114051548	ADP-ribosylation factor-like 8A	C	-	1	-	5.24
62460474	ADP-ribosylation-like factor 6 interacting protein 5	C	-	2	-	11.56
27807449	ADP-ribosyltransferase (NAD+) poly (ADP-ribose) polymerase)	CO	1	6	3.37	27.76
41386786	A-kinase anchor protein 4	O	1	-	2.29	-
30794280	Albumin	CO	150	60	570.54	220.79
77735453	Alcohol dehydrogenase 5 (class III), chi polypeptide	O	2	-	5.67	-
114051810	Aldehyde dehydrogenase 7 family, member A1	CO	4	4	14.66	17.75
114051782	Aldehyde dehydrogenase 9 family, member A1	C	-	1	-	2.47
115495641	Aldo-keto reductase family 1, member A1 (aldehyde reductase)	O	2	-	8.63	-
60302887	Aldo-keto reductase family 1, member B1	CO	12	16	55.96	70.18
148238309	Aldolase C, fructose-bisphosphate	CO	3	5	11.5	23.39
110347574	Alkaline phosphatase, liver/bone/kidney	C	-	1	-	3.9
82697383	Alpha isoform of regulatory subunit A, protein phosphatase 2	O	1	-	4.52	-
94966811	Alpha-1 acid glycoprotein	O	1	-	3.06	-
113205963	Amine oxidase (flavin-containing)	C	-	1	-	3.04
62751980	Ancient ubiquitous protein 1	C	-	3	-	15.91
48374083	Annexin A4	C	-	6	-	19.78
120474983	Annexin A5	C	-	2	-	7.41
73853762	Annexin I	CO	1	3	4.09	12.32
27819612	Anti-Mullerian hormone	C	-	1	-	3.85
27807167	Anti-oxidant protein 2	CO	1	2	4.41	7.37
28603704	APEX nuclease (multifunctional DNA repair enzyme) 1	CO	1	9	5.22	40.77
75832056	Apolipoprotein A-I	CO	2	5	7.8	20.06
47564119	Apolipoprotein C-III	C	-	2	-	5.67
27806741	Apolipoprotein H	O	1	-	3.34	-
78042526	Apolipoprotein O-like	C	-	1	-	2.97
45430017	Apoliprotein A-I binding protein	CO	3	1	11.79	3.48
27806335	ARP3 actin-related protein 3 homolog	CO	1	2	3.99	6.5
27807467	Aspartate beta-hydroxylase	C	-	3	-	14.01
82697335	ATP citrate lyase	C	-	3	-	10.51
60101830	ATP synthase F0 subunit 6	C	-	2	-	9.68
60101829	ATP synthase F0 subunit 8	C	-	4	-	18.48
84490369	ATP synthase, H+ transporting, mitochondrial F0 complex, subunit B1	C	-	10	-	31.75
28603708	ATP synthase, H+ transporting, mitochondrial F0 complex, subunit C2	O	1	-	2.25	-
27807305	ATP synthase, H+ transporting, mitochondrial F0 complex, subunit d	C	-	14	-	56.35
27807291	ATP synthase, H+ transporting, mitochondrial F0 complex, subunit F6	C	-	3	-	9.95
94400870	ATP synthase, H+ transporting, mitochondrial F0 complex, subunit G	C	-	6	-	24.99
27807237	ATP synthase, H+ transporting, mitochondrial F1 complex, alpha subunit	CO	25	98	93.32	391.41
28461221	ATP synthase, H+ transporting, mitochondrial F1 complex, beta subunit	CO	32	141	139.81	590.06
28603800	ATP synthase, H+ transporting, mitochondrial F1 complex, delta subunit	C	-	1	-	4.12
115495411	ATP synthase, H+ transporting, mitochondrial F1 complex, gamma	CO	7	32	24.37	136.96
28461251	ATPase inhibitory factor 1 precursor	C	-	1	-	2.36
27806225	ATPase, H+ transporting, lysosomal 70kD, V1 subunit A, isoform 1	C	-	2	-	9.47
116003819	ATPase, Na+/K+ transporting, alpha 1 polypeptide	C	-	17	-	68.03
134085346	ATP-dependent Lon protease	C	-	7	-	24.01
27806737	Attractin	C	-	1	-	2.53
33695131	Barrier to autointegration factor 1	C	-	8	-	30.12
70778873	Basic transcription factor 3	C	-	2	-	7.57
115496127	Basigin	C	-	8	-	36.38
62460574	B-cell receptor-associated protein 31	CO	2	6	6.74	20.87
28316716	Beta-defensin 1	O	1	-	2.88	-
60687508	Betaine-homocysteine methyltransferase	C	-	1	-	2.28
114052318	Biphenyl hydrolase-like	O	1	-	2.21	-
114050975	Bitter taste receptor bota-T2R10C	O	1	-	2.47	-
27806923	Brain ribonuclease	CO	5	3	13.04	7.54
110626111	Branched chain aminotransferase 2, mitochondrial	C	-	1	-	3.77
27806229	Branched chain keto acid dehydrogenase E1, alpha polypeptide	C	-	3	-	11.75
27807389	Bucentaur	C	-	9	-	36.43
114051954	Calcium regulated heat stable protein 1, 24kDa	O	1	-	4.79	-
27806279	Caldesmon 1	CO	4	3	11.48	8.05
77735369	Calmegin	C	-	2	-	7.6
114053089	Calmodulin 1 (phosphorylase kinase, delta)	C	-	5	-	20.41
27806277	Calpain, small subunit 1	C	-	1	-	2.73
84000333	Calponin 3, acidic	C	-	2	-	6.15
27806723	Calreticulin	CO	10	31	36.76	113.36
27807057	cAMP-dependent protein kinase catalytic subunit alpha	O	1	-	2.8	-
115496662	cAMP-dependent protein kinase, regulatory subunit alpha 1	C	-	2	-	4.53
114052655	Carnitine palmitoyltransferase II	C	-	2	-	6.02
118150972	Carnitine/acylcarnitine translocase	C	-	1	-	2.98
88319941	Casein kinase II alpha 1 subunit	C	-	1	-	5.48
59676559	CASP8 and FADD-like apoptosis regulator	O	1	-	2.7	-
115497488	Catenin (cadherin-associated protein), beta 1, 88kDa	C	-	1	-	3.07
78369198	Cathepsin A precursor	C	-	1	-	3.24
27806673	Cathepsin L	C	-	2	-	7.71
134085728	CCAAT/enhancer binding protein zeta	C	-	1	-	4.38
77735399	CCHC-type zinc finger, nucleic acid binding protein	C	-	2	-	7.81
78042548	CD81 antigen	CO	2	2	9.62	7.33
27806911	CD9 antigen	C	-	1	-	4.49
28603804	Cell death-regulatory protein GRIM19	C	-	1	-	3.98
78365277	Cell division cycle 37 protein	C	-	1	-	4.83
45430009	CGI-105 protein	C	-	2	-	10.09
77735435	Chaperonin containing TCP1, subunit 2 (beta)	CO	1	9	3.22	38.4
62988282	Chaperonin containing TCP1, subunit 3	C	-	2	-	10.15
84000361	Chaperonin containing TCP1, subunit 4 (delta)	C	-	5	-	18.02
77736137	Chaperonin containing TCP1, subunit 5 (epsilon)	C	-	6	-	21.77
75812922	Chaperonin containing TCP1, subunit 8 (theta)	C	-	6	-	18.5
62751970	Chloride intracellular channel 1	C	-	2	-	5.98
27805841	Chondroitin sulfate proteoglycan 6	O	3	-	6.98	-
83715974	Chromodomain helicase DNA binding protein 1-like	CO	1	2	2.32	6.35
122692481	Citrate lyase beta like	C	-	1	-	3.34
113461977	Citrate synthase	C	-	4	-	11.17
27806689	Clathrin heavy chain 1	CO	11	18	41.38	72.33
118151280	Cleavage and polyadenylation specific factor 6	C	-	2	-	7.57
114051439	Cleft lip and palate associated transmembrane protein 1	C	-	3	-	11.11
114051824	Clpp caseinolytic peptidase, ATP-dependent, proteolytic subunit	C	-	1	-	3.75
27806907	Clusterin	O	18	-	71.24	-
118150796	Coagulation factor c homolog, cochlin	O	2	-	7.19	-
27806947	Coagulation factor II	C	-	1	-	2.26
136255546	Coatomer protein complex, subunit beta 2 (beta prime)	C	-	3	-	9.98
118601860	Cob(I)alamin adenosyltransferase	C	-	1	-	5.46
115497658	Coenzyme Q10 homolog A	O	1	-	2.11	-
114052943	Coenzyme Q6 homolog, monooxygenase	C	-	1	-	2.41
62751777	Cofilin 1 (non-muscle)	CO	7	7	32.8	32.24
115495595	Cofilin 2	O	2	-	6.9	-
78365273	Coiled-coil-helix-coiled-coil-helix domain containing 3	O	1	-	3.72	-
77735511	Cold inducible RNA binding protein	C	-	2	-	10.94
77404252	Collagen, type I, alpha 1	C	-	5	-	17.62
115496702	Collagen, type VI, alpha 2	C	-	5	-	21.22
27807349	Complement component 1 inhibitor	C	-	2	-	5.51
77736001	Complement component 1, q subcomponent binding protein	CO	4	15	19.65	71.45
99028969	Complement component 3	CO	35	1	151.56	3.99
27806607	Connexin 43	C	-	2	-	7.91
77736333	COP9 constitutive photomorphogenic homolog subunit 4	C	-	1	-	2.62
115495429	Coronin 7	C	-	1	-	2.27
50872151	COX5A protein	C	-	5	-	23.98
27805877	Creatine kinase, mitochondrial 1 (ubiquitous)	O	3	-	9.35	-
27806667	CYB5 protein	CO	2	2	6.85	7.26
114053227	Cyclin D1	C	-	1	-	2.66
114052420	Cyclin G associated kinase	C	-	1	-	2.64
27806701	Cyclin-dependent kinase 5	O	2	-	7.93	-
134085387	Cysteine-rich with EGF-like domains 1	C	-	1	-	3.19
77735983	Cytochrome b5 reductase 1	O	1	-	2.89	-
60101828	Cytochrome c oxidase subunit II	C	-	3	-	14.79
77404292	Cytochrome c oxidase subunit Vb	CO	1	4	3.55	13.79
118150776	Cytochrome c oxidase subunit VIa polypeptide 1	CO	3	6	11.1	23.19
28603814	Cytochrome c oxidase subunit VIb	C	-	1	-	4.11
28603808	Cytochrome c oxidase subunit VIIa polypeptide 1 (muscle)	C	-	1	-	3.09
28461241	Cytochrome c oxidase subunit VIIa polypeptide 2 (liver)	C	-	1	-	3.57
28461211	Cytochrome c oxidase subunit VIIb	O	1	-	2.03	-
47824862	Cytochrome c oxydase subunit 4	C	-	1	-	3.22
84000289	Cytochrome c-1	C	-	12	-	54.21
28603762	Cytochrome p450, family 11, subfamily a, polypeptide 1	C	-	12	-	43.58
62751472	Cytokeratin 19	O	5	-	17.56	-
62751735	Cytokine induced apoptosis inhibitor 1	C	-	1	-	2.28
87196507	Cytosolic prostaglandin E synthase	CO	1	3	3.75	13.23
116004403	DC2 protein	C	-	1	-	3.71
76253701	Decorin	O	1	-	2.41	-
77736467	Defender against cell death 1	C	-	2	-	6.21
114052753	Dehydrogenase/reductase (SDR family) member 1	C	-	2	-	10.03
27806969	Deoxyribonuclease I	CO	95	66	438.4	284.15
118150872	Dephospho-CoA kinase domain containing	O	1	-	4.12	-
126158909	Desmin	C	-	12	-	39.25
27881410	Desmoglein 1	O	1	-	4.96	-
62751673	Destrin (actin depolymerizing factor)	O	2	-	8.29	-
115496400	Dihydropyrimidinase-like 2	C	-	1	-	3.57
66792740	Dipeptidyl peptidase III	O	1	-	2.24	-
32880212	DNA (cytosine-5-)-methyltransferase 1	O	1	-	2.3	-
32441265	DNA (cytosine-5-)-methyltransferase 3 beta	O	1	-	2.43	-
62751429	DnaJ (Hsp40) homolog, subfamily A, member 1	CO	1	1	3.71	3.71
114050887	DnaJ (Hsp40) homolog, subfamily C, member 11	C	-	1	-	3.69
27807321	DnaJ (Hsp40) homolog, subfamily C, member 6	O	1	-	2.61	-
118150944	Dpy-30-like protein	C	-	5	-	20.69
56710336	Dynein, light chain, LC8-type 1	CO	5	3	24.03	10.54
115497832	ELAV (embryonic lethal, abnormal vision, drosophila)-like 1	CO	1	5	3.77	21.57
84370201	Electron-transfer-flavoprotein, beta polypeptide	CO	2	12	6.83	55.39
28461269	Endonuclease G	C	-	2	-	5.68
27806639	Endosulfine alpha	O	1	-	4.73	-
78369500	Endothelial differentiation-related factor 1	C	-	1	-	3.32
30794312	Endothelin converting enzyme 1	C	-	2	-	10.04
87196501	Enolase 1	CO	18	78	74.51	365.11
70778822	Enoyl coenzyme A hydratase, short chain, 1, mitochondrial	CO	4	4	14.09	13.59
68299807	Eukaryotic translation elongation factor 1 alpha 1	CO	4	15	16.31	60.52
82697357	Eukaryotic translation elongation factor 1 alpha 2	CO	4	15	13.05	47.18
62460568	Eukaryotic translation elongation factor 1 beta 2	CO	2	1	9.85	5.69
94966781	Eukaryotic translation elongation factor 1 gamma	CO	5	6	18.08	20.53
115497900	Eukaryotic translation elongation factor 2	CO	2	21	11.12	89.35
77736153	Eukaryotic translation initiation factor 3, subunit 6 48kDa	C	-	1	-	4.32
77735919	Eukaryotic translation initiation factor 3, subunit 7 zeta, 66/67kD	C	-	1	-	2.97
77735407	Eukaryotic translation initiation factor 4A isoform 1	C	-	8	-	34.42
114051321	Eukaryotic translation initiation factor 4A, isoform 3	C	-	4	-	15.65
77404209	Eukaryotic translation initiation factor 4A2	C	-	2	-	7.84
51036244	Eukaryotic translation initiation factor 5A	CO	3	15	8.69	61.2
62751407	Fast skeletal myosin light chain 2	C	-	2	-	7.8
27805809	Fatty acid binding protein ( heart ) like	O	5	-	17.56	-
60592790	Fatty acid synthase	C	-	3	-	13.34
78045511	F-box and leucine-rich repeat protein 2	C	-	1	-	2.54
27806637	Fibrillin 1	O	1	-	2.3	-
75812954	Fibrinogen A-alpha chain	C	-	7	-	22.37
27806893	Fibrinogen, gamma chain	C	-	3	-	11.43
114051908	FK506 binding protein 10, 65 kDa	C	-	3	-	12.34
27805797	FK506 binding protein 12-rapamycin associated protein 1	C	-	4	-	16.02
84000197	FK506 binding protein 3, 25kDa	CO	3	3	14.18	12.33
78365303	Flotillin 2	O	1	-	2.31	-
99028931	Fragile histidine triad	CO	2	1	7.48	3.88
77735849	Fructose-1,6-bisphosphatase 2	C	-	1	-	2.25
118151320	FUS interacting protein (serine/arginine-rich) 1	C	-	3	-	10.81
27806887	Fusion (involved in t(12;16) in malignant liposarcoma)	C	-	2	-	9.53
116004159	G protein-coupled receptor 89	C	-	1	-	3.59
114052595	Galectin 3 binding protein	C	-	2	-	6.98
27806617	GDP dissociation inhibitor 1	C	-	1	-	4.94
76253900	GDP dissociation inhibitor 2	C	-	2	-	7.57
114051554	General transcription factor IIE, polypeptide 2, beta 34kDa	C	-	1	-	4.22
62751636	General transcription factor IIF, polypeptide 1, 74kDa	C	-	1	-	4.05
116004241	Glioblastoma amplified sequence	O	3	-	12.19	-
114050745	Glucocorticoid modulatory element binding protein 1	C	-	1	-	2.25
115495571	Glucosamine-phosphate N-acetyltransferase	O	1	-	5.1	-
94966765	Glucose phosphate isomerase	CO	4	19	15.5	73.61
148230374	Glucose regulated protein 58kD	CO	50	74	182.5	277.19
32880221	Glutamate dehydrogenase 1	C	-	1	-	3.22
139948923	Glutamate-cysteine ligase, catalytic subunit	CO	2	7	8.9	30.05
27807377	Glutamic-oxaloacetic transaminase 2, mitochondrial (aspartate aminotra	CO	6	12	24.95	48.31
27806591	Glutathione peroxidase 1	CO	2	6	7.53	22.44
118151372	Glutathione S-transferase A1	CO	6	19	24.43	69.95
29135319	Glutathione S-transferase A2	C	-	1	-	2.99
28461273	Glutathione S-transferase M1	O	1	-	3	-
29135329	Glutathione S-transferase pi	CO	2	6	8.3	26.31
77404273	Glyceraldehyde-3-phosphate dehydrogenase	CO	19	28	94.54	118.87
110626121	Glyceraldehyde-3-phosphate dehydrogenase, spermatogenic	CO	5	4	16.32	14.77
115495187	Glycine C-acetyltransferase	O	4	-	17.11	-
114052881	Glycogenin	O	1	-	3.62	-
115496830	Glycoprotein M6A	CO	1	1	3.81	4.45
77736441	Glycoprotein, synaptic 2	C	-	2	-	6.25
27807339	Glycosylation-dependent cell adhesion molecule 1	C	-	1	-	2.58
115495233	Golgi phosphoprotein 3	C	-	1	-	4.24
84370083	Golgi snap receptor complex member 1	CO	6	1	25.4	3.19
114053223	Golgi transport 1 homolog B	C	-	1	-	3.49
122692307	Growth arrest and DNA-damage-inducible, gamma interacting protein	C	-	1	-	2.76
27807231	Growth differentiation factor 9	O	2	-	10.16	-
77404184	Growth hormone inducible transmembrane protein	CO	1	1	3.14	4.42
77735951	GrpE-like 1, mitochondrial	C	-	4	-	14.25
62988290	GTP binding protein 1	C	-	1	-	3.78
75812956	GTP binding protein Rab1a	CO	1	1	3.27	3.58
28461223	Guanine nucleotide binding protein (g protein), beta polypeptide 2-lik	C	-	4	-	16.8
27807369	Guanine nucleotide binding protein (g protein), gamma 5	C	-	2	-	8.44
76253718	Guanine nucleotide-binding protein, beta-1 subunit	C	-	1	-	3.29
27806991	Guanylate cyclase activator 1A (retina)	O	1	-	3.14	-
84000371	H2A histone family, member V	CO	9	35	42.75	129.81
119331192	H2A histone family, member X	CO	3	15	14.06	74.28
62177168	H3 histone, family 3A	C	-	1	-	2.1
115496946	Heat shock 105kDa/110kDa protein 1	O	1	-	3.86	-
27805927	Heat shock 10kDa protein 1 (chaperonin 10)	CO	3	5	10.04	18.17
71037405	Heat shock 27kDa protein 1	CO	15	85	66.68	366.1
40254806	Heat shock 70kDa protein 1A	O	1	-	4.26	-
73853769	Heat shock 70kDa protein 1B	CO	6	1	21.8	3.3
41386699	Heat shock 70kDa protein 3	CO	2	4	9.21	15.64
115495027	Heat shock 70kDa protein 5	CO	47	64	188.61	246.85
76253709	Heat shock 70kDa protein 8	CO	16	16	61.36	61.41
77735995	Heat shock 70kDa protein 9b (mortalin-2)	CO	3	14	12.16	52.66
60592792	Heat shock 90kd protein 1, alpha	CO	49	44	193.13	170.24
33354269	Hematological and neurological expressed 1	O	1	-	4.34	-
116812902	Hemoglobin alpha chain	CO	5	14	18.48	66.46
27819608	Hemoglobin, beta	CO	7	8	22.89	29.45
62460494	Hemoglobin, gamma	C	-	2	-	7.16
114052384	Heterogeneous nuclear ribonucleoprotein A1	CO	2	16	8.89	67.29
114051756	Heterogeneous nuclear ribonucleoprotein A2/B1	CO	3	9	10.63	31.51
77735745	Heterogeneous nuclear ribonucleoprotein C (C1/C2)	C	-	8	-	27.82
62460420	Heterogeneous nuclear ribonucleoprotein F	C	-	3	-	9.13
115496520	Heterogeneous nuclear ribonucleoprotein H2 (H)	CO	1	11	4.28	36.06
77736071	Heterogeneous nuclear ribonucleoprotein K	CO	2	35	9.51	141.37
41386729	High-mobility group box 1	CO	8	11	37.37	44.85
83035095	High-mobility group box 2	CO	4	13	14.78	48.17
115495357	High-mobility group box 3	CO	1	2	5.52	8.63
28461243	Histidine triad nucleotide binding protein 1	O	2	-	7.95	-
27805917	Histidine triad nucleotide binding protein 2	CO	1	3	5.1	12.71
114051578	Histidyl-tRNA synthetase-like	O	1	-	2.33	-
115495423	Histone deacetylase 2	C	-	1	-	4.76
27806945	Histone H4	CO	1	29	3.72	105.68
75832045	HLA-B associated transcript 1	CO	1	9	2.88	35.68
62751532	HMT1 hnRNP methyltransferase-like 2	C	-	1	-	5.16
114051638	Hydrolethalus syndrome 1	O	1	-	2.46	-
27805907	Hydroxyacyl-coenzyme A dehydrogenase, type II hydroxyacyl-Coenzyme A	CO	6	4	26.9	16.04
27805923	Hydroxy-delta-MAY-steroid dehydrogenase, 3 beta- and steroid delta-isomerase 1	C	-	2	-	8.16
56119094	Hydroxysteroid (17-beta) dehydrogenase 4	C	-	3	-	11.24
47564074	Hypothetical protein LOC407769	CO	1	2	3.02	5.83
118150806	Hypothetical protein LOC504339	C	-	1	-	2.54
84000031	Hypothetical protein LOC504437	O	1	-	5.81	-
147900301	Hypothetical protein LOC504596	CO	1	1	4.28	3.96
122692301	Hypothetical protein LOC504957	CO	2	5	10.1	22
94966817	Hypothetical protein LOC505064	CO	1	2	3.75	8.47
149643071	Hypothetical protein LOC505213	O	1	-	3.32	-
147900776	Hypothetical protein LOC505238	O	2	-	7.17	-
115497996	Hypothetical protein LOC505478	O	17	-	67.25	-
149642623	Hypothetical protein LOC505507	CO	2	7	10.22	35.18
155371837	Hypothetical protein LOC505538	O	2	-	7.73	-
122692313	Hypothetical protein LOC506622	O	1	-	2.28	-
83035039	Hypothetical protein LOC506676	C	-	1	-	2.27
84370047	Hypothetical protein LOC506709	O	1	-	2.21	-
115497112	Hypothetical protein LOC506888	CO	5	2	19.18	7.31
114051888	Hypothetical protein LOC507083	O	1	-	4.54	-
115496906	Hypothetical protein LOC507203	O	1	-	4.7	-
154152093	Hypothetical protein LOC507276	CO	2	4	6.58	10.73
118150850	Hypothetical protein LOC507401	O	9	-	28.06	-
94966829	Hypothetical protein LOC507858	C	-	1	-	3.95
129277520	Hypothetical protein LOC507939	CO	1	16	2.38	63.68
134085743	Hypothetical protein LOC508149	O	2	-	7.43	-
115496454	Hypothetical protein LOC508202	CO	19	2	78.75	7.55
154152165	Hypothetical protein LOC508271	C	-	1	-	3.1
78050079	Hypothetical protein LOC508371	O	16	-	39.43	-
153792287	Hypothetical protein LOC508491	C	-	1	-	4.57
77735597	Hypothetical protein LOC508535	O	1	-	3.95	-
148232393	Hypothetical protein LOC508598	C	-	1	-	3.8
115496214	Hypothetical protein LOC508629	O	2	-	8.97	-
122692503	Hypothetical protein LOC508683	C	-	2	-	8.57
77735613	Hypothetical protein LOC508735	C	-	2	-	7.05
115496083	Hypothetical protein LOC508956	O	1	-	3.72	-
115496067	Hypothetical protein LOC509003	C	-	1	-	2.23
115495139	Hypothetical protein LOC509032	C	-	1	-	2.58
114051185	Hypothetical protein LOC509123	O	1	-	4.65	-
78050053	Hypothetical protein LOC509209	O	1	-	2.42	-
155371863	Hypothetical protein LOC509275	CO	11	53	39.08	194.83
126723764	Hypothetical protein LOC509620	C	-	2	-	4.81
115495485	Hypothetical protein LOC509952	C	-	1	-	3.85
78045539	Hypothetical protein LOC509970	O	1	-	3.46	-
115495539	Hypothetical protein LOC510102	O	1	-	2.81	-
155371873	Hypothetical protein LOC510133	O	1	-	2.22	-
139949101	Hypothetical protein LOC510136	O	1	-	2.89	-
115495563	Hypothetical protein LOC510138	C	-	1	-	2.86
115495625	Hypothetical protein LOC510194	C	-	3	-	12.55
115495635	Hypothetical protein LOC510219	C	-	4	-	19.92
115495657	Hypothetical protein LOC510220	O	1	-	4.18	-
78045525	Hypothetical protein LOC510243	O	1	-	3.77	-
147902328	Hypothetical protein LOC510267	C	-	2	-	6.5
114051407	Hypothetical protein LOC510330	O	1	-	3.56	-
139947865	Hypothetical protein LOC510372	C	-	1	-	2.26
148235277	Hypothetical protein LOC510425	O	1	-	2.25	-
77735729	Hypothetical protein LOC510540	C	-	2	-	8.98
155371877	Hypothetical protein LOC510682	CO	3	7	17.38	36.28
114051487	Hypothetical protein LOC510767	O	2	-	5.97	-
115495985	Hypothetical protein LOC510831	O	1	-	2.23	-
114051505	Hypothetical protein LOC510850	CO	5	111	21.13	445.01
154152115	Hypothetical protein LOC510923	C	-	1	-	3.8
115497508	Hypothetical protein LOC510998	O	1	-	2.22	-
115495843	Hypothetical protein LOC511299	C	-	1	-	2.28
115496506	Hypothetical protein LOC511345	O	1	-	2.9	-
115494906	Hypothetical protein LOC511381	C	-	13	-	31.88
115495989	Hypothetical protein LOC511469	C	-	2	-	6.25
77735759	Hypothetical protein LOC511473	O	1	-	2.31	-
115495957	Hypothetical protein LOC511540	CO	6	1	22.22	2.98
154152009	Hypothetical protein LOC511727	O	1	-	2.84	-
122692537	Hypothetical protein LOC511951	O	1	-	5.84	-
114052937	Hypothetical protein LOC512002	O	9	-	44.01	-
147900580	Hypothetical protein LOC512327	C	-	1	-	4.59
115497422	Hypothetical protein LOC512444	O	1	-	3.69	-
129277529	Hypothetical protein LOC512479	C	-	1	-	3.21
84000155	Hypothetical protein LOC512531	O	1	-	2.77	-
84370089	Hypothetical protein LOC512545	C	-	1	-	2.27
150247096	Hypothetical protein LOC512741	CO	11	28	56.17	142.74
115497634	Hypothetical protein LOC512745	C	-	1	-	2.96
77735815	Hypothetical protein LOC513031	CO	1	1	4.68	6.14
77735823	Hypothetical protein LOC513222	O	1	-	3.75	-
115497888	Hypothetical protein LOC513277	O	1	-	3.4	-
125991958	Hypothetical protein LOC513326	O	1	-	2.74	-
149642999	Hypothetical protein LOC513349	C	-	1	-	2.27
114051586	Hypothetical protein LOC513463	O	1	-	2.34	-
62460534	Hypothetical protein LOC513552	O	1	-	2.21	-
116003917	Hypothetical protein LOC513562	CO	2	1	9.02	3.7
126165234	Hypothetical protein LOC513666	CO	6	20	32.12	88.16
77735859	Hypothetical protein LOC513777	C	-	1	-	2.43
115497246	Hypothetical protein LOC513847	O	1	-	2.63	-
115497226	Hypothetical protein LOC513868	C	-	2	-	7.17
115497124	Hypothetical protein LOC514209	O	1	-	4.62	-
77735877	Hypothetical protein LOC514335	C	-	4	-	14.01
66792868	Hypothetical protein LOC514569	CO	1	2	4.86	8.52
115496934	Hypothetical protein LOC514598	CO	1	1	3.8	4.87
134085703	Hypothetical protein LOC514666	O	1	-	4.23	-
114051366	Hypothetical protein LOC514759	C	-	23	-	93.06
84370119	Hypothetical protein LOC514829	C	-	1	-	2.58
77735903	Hypothetical protein LOC514932	C	-	1	-	3.27
62460552	Hypothetical protein LOC514966	O	1	-	3.15	-
125630685	Hypothetical protein LOC515161	C	-	2	-	6.44
139947602	Hypothetical protein LOC515200	O	1	-	2.52	-
149773584	Hypothetical protein LOC515309	O	1	-	3.36	-
83035079	Hypothetical protein LOC515416	O	4	-	13.1	-
116003941	Hypothetical protein LOC515461	C	-	1	-	2.94
115496508	Hypothetical protein LOC515575	CO	1	1	5.46	3.86
134085842	Hypothetical protein LOC515687	O	1	-	4.49	-
147903189	Hypothetical protein LOC515748	O	1	-	2.5	-
82697351	Hypothetical protein LOC515765	O	1	-	3.03	-
115496352	Hypothetical protein LOC515911	C	-	6	-	19.36
139949172	Hypothetical protein LOC515918	C	-	1	-	2.95
115496338	Hypothetical protein LOC516024	C	-	1	-	3.26
84000215	Hypothetical protein LOC516212	O	1	-	3.7	-
115496278	Hypothetical protein LOC516282	O	1	-	3.31	-
115496272	Hypothetical protein LOC516314	O	1	-	2.76	-
149944697	Hypothetical protein LOC516410	O	1	-	2.24	-
147905338	Hypothetical protein LOC517135	O	1	-	2.23	-
84000233	Hypothetical protein LOC517857	C	-	1	-	2.21
126722892	Hypothetical protein LOC518158	C	-	1	-	3.06
115494990	Hypothetical protein LOC518514	O	1	-	2.69	-
115495191	Hypothetical protein LOC519085	C	-	4	-	15.69
122692583	Hypothetical protein LOC519597	C	-	1	-	2.28
118601796	Hypothetical protein LOC520173	C	-	2	-	6.7
149643077	Hypothetical protein LOC520256	C	-	1	-	3.9
115495377	Hypothetical protein LOC520260	O	14	-	58.38	-
114053071	Hypothetical protein LOC520297	C	-	1	-	2.32
78369430	Hypothetical protein LOC520335	C	-	1	-	3.15
139948286	Hypothetical protein LOC520598	O	2	-	4.54	-
84000241	Hypothetical protein LOC520620	O	1	-	2.84	-
118150984	Hypothetical protein LOC520669	O	18	-	64.4	-
62751540	Hypothetical protein LOC521037	C	-	1	-	2.22
149642635	Hypothetical protein LOC521685	CO	11	2	52.74	5.11
115496196	Hypothetical protein LOC521892	CO	6	2	22.02	8.74
118151000	Hypothetical protein LOC522400	O	1	-	4.19	-
115497786	Hypothetical protein LOC522967	O	1	-	2.59	-
139948317	Hypothetical protein LOC523482	O	2	-	4.65	-
114053211	Hypothetical protein LOC523998	C	-	1	-	2.2
153791660	Hypothetical protein LOC524222	C	-	2	-	9.28
134085904	Hypothetical protein LOC525034	C	-	1	-	2.28
153791581	Hypothetical protein LOC525735	C	-	2	-	6.16
155371977	Hypothetical protein LOC526006	CO	17	39	72.74	162.66
115496045	Hypothetical protein LOC526138	O	1	-	2.22	-
78369352	Hypothetical protein LOC526766	O	2	-	6.47	-
147906835	Hypothetical protein LOC527214	O	1	-	4.13	-
148356276	Hypothetical protein LOC527819	CO	24	5	84.36	16.29
134085795	Hypothetical protein LOC527943	CO	1	1	2.72	2.52
94966895	Hypothetical protein LOC529761	CO	2	20	8.36	86.23
82697369	Hypothetical protein LOC530047	O	1	-	2.63	-
78369346	Hypothetical protein LOC530709	O	1	-	2.22	-
134085697	Hypothetical protein LOC530975	O	1	-	2.24	-
115495247	Hypothetical protein LOC531057	C	-	1	-	2.73
77404223	Hypothetical protein LOC531444	CO	4	1	16.65	4.15
115494944	Hypothetical protein LOC531802	C	-	2	-	6.68
115495113	Hypothetical protein LOC532644	CO	8	5	26.27	15.98
115495145	Hypothetical protein LOC532778	O	1	-	5.97	-
114052468	Hypothetical protein LOC532785	O	3	-	11.16	-
114052404	Hypothetical protein LOC532990	C	-	2	-	9.05
118151080	Hypothetical protein LOC533006	C	-	1	-	4.34
116004011	Hypothetical protein LOC533484	O	1	-	2.2	-
155372023	Hypothetical protein LOC533642	C	-	1	-	2.97
78369370	Hypothetical protein LOC533785	CO	3	1	13.41	3.12
126165248	Hypothetical protein LOC533809	C	-	1	-	2.66
134085914	Hypothetical protein LOC533884	C	-	4	-	15.83
77736145	Hypothetical protein LOC534049	O	1	-	2.52	-
115496570	Hypothetical protein LOC534097	CO	2	3	7.93	15.21
77736151	Hypothetical protein LOC534150	C	-	1	-	1.91
77736155	Hypothetical protein LOC534231	CO	1	5	5.38	19.97
134085791	Hypothetical protein LOC534382	O	1	-	3.72	-
115496742	Hypothetical protein LOC534599	C	-	1	-	4.69
134085807	Hypothetical protein LOC534656	C	-	1	-	4.29
77736177	Hypothetical protein LOC534704	O	2	-	6.65	-
149642721	Hypothetical protein LOC534742	O	2	-	8.31	-
115496910	Hypothetical protein LOC535113	O	2	-	6.03	-
122692473	Hypothetical protein LOC535131	C	-	1	-	3.25
114051956	Hypothetical protein LOC535174	C	-	1	-	4.05
77736203	Hypothetical protein LOC535182	CO	1	1	4.4	4.32
155372051	Hypothetical protein LOC535277	C	-	2	-	6.35
149773568	Hypothetical protein LOC535350	O	1	-	3.2	-
118151108	Hypothetical protein LOC535533	CO	3	2	7.52	6.92
115497074	Hypothetical protein LOC535653	O	2	-	7.76	-
78369434	Hypothetical protein LOC535740	CO	2	38	8.25	152.59
84000309	Hypothetical protein LOC536133	C	-	1	-	2.21
115497174	Hypothetical protein LOC536409	CO	1	13	3.13	45.91
114051812	Hypothetical protein LOC536421	C	-	1	-	2.28
155372059	Hypothetical protein LOC536427	O	1	-	2.68	-
115497300	Hypothetical protein LOC537167	C	-	3	-	14.18
115497364	Hypothetical protein LOC537349	C	-	1	-	2.63
150247079	Hypothetical protein LOC537985	CO	13	99	62.05	405.3
155372073	Hypothetical protein LOC538086	O	2	-	7.01	-
125630707	Hypothetical protein LOC538583	O	1	-	2.89	-
147901490	Hypothetical protein LOC538911	CO	62	108	286.56	474.05
155372089	Hypothetical protein LOC538949	O	1	-	3.39	-
115497562	Hypothetical protein LOC538970	C	-	1	-	2.75
82697385	Hypothetical protein LOC538998	O	1	-	4.01	-
116734841	Hypothetical protein LOC539036	C	-	1	-	2.26
77736275	Hypothetical protein LOC539218	C	-	3	-	14.74
77736291	Hypothetical protein LOC539347	O	2	-	7.45	-
77736293	Hypothetical protein LOC539373	O	1	-	3.48	-
155372111	Hypothetical protein LOC539494	O	1	-	5	-
148233930	Hypothetical protein LOC539673	C	-	1	-	2.2
116004057	Hypothetical protein LOC539683	CO	24	6	106.01	22.89
84000347	Hypothetical protein LOC539760	O	1	-	3.13	-
149642907	Hypothetical protein LOC539790	CO	2	1	5.36	2.33
84000353	Hypothetical protein LOC539917	C	-	1	-	2.72
125991756	Hypothetical protein LOC539950	O	2	-	9.59	-
77736349	Hypothetical protein LOC540303	CO	5	6	18.7	21.69
134085635	Hypothetical protein LOC540335	O	1	-	4.18	-
139948281	Hypothetical protein LOC540340	C	-	1	-	1.92
155372143	Hypothetical protein LOC540432	CO	2	7	7.38	22.33
147899035	Hypothetical protein LOC540554	C	-	1	-	2.51
126165284	Hypothetical protein LOC540640	C	-	1	-	3.31
77736367	Hypothetical protein LOC540653	O	2	-	6.65	-
114051001	Hypothetical protein LOC540682	O	1	-	2.6	-
115495993	Hypothetical protein LOC540685	O	1	-	3.08	-
114051069	Hypothetical protein LOC540859	C	-	1	-	2.8
139948917	Hypothetical protein LOC540938	O	1	-	2.23	-
114051071	Hypothetical protein LOC541109	C	-	1	-	2.25
115495737	Hypothetical protein LOC541130	O	1	-	3.15	-
114051019	Hypothetical protein LOC541168	O	2	-	6.24	-
77736401	Hypothetical protein LOC541281	C	-	1	-	1.96
115495555	Hypothetical protein LOC613357	CO	3	2	11.75	8.86
149642593	Hypothetical protein LOC613596	C	-	1	-	2.26
78369512	Hypothetical protein LOC613802	O	2	-	8.8	-
114051698	Hypothetical protein LOC613858	C	-	1	-	2.25
148236215	Hypothetical protein LOC614026	C	-	1	-	2.56
78369368	Hypothetical protein LOC614194	O	1	-	4.42	-
147904000	Hypothetical protein LOC614429	O	16	-	66.19	-
134085706	Hypothetical protein LOC614456	CO	9	1	30.76	3.32
126165296	Hypothetical protein LOC614958	C	-	26	-	90.44
115496626	Hypothetical protein LOC614972	C	-	2	-	9.75
114052721	Hypothetical protein LOC615106	C	-	4	-	11.64
149642985	Hypothetical protein LOC615430	O	1	-	2.31	-
114053087	Hypothetical protein LOC615507	CO	29	2	108.5	6.29
77736513	Hypothetical protein LOC615556	O	1	-	4.34	-
148540316	Hypothetical protein LOC615589	CO	6	2	18.71	5.79
116004101	Hypothetical protein LOC615644	O	1	-	2.43	-
115497078	Hypothetical protein LOC615796	C	-	2	-	7.13
115497094	Hypothetical protein LOC615820	O	3	-	11.99	-
149642565	Hypothetical protein LOC616315	O	1	-	2.67	-
114051431	Hypothetical protein LOC616997	C	-	1	-	2.22
114051522	Hypothetical protein LOC617104	C	-	1	-	3.37
115497870	Hypothetical protein LOC617367	C	-	1	-	3.29
114052949	Hypothetical protein LOC617600	O	1	-	4.59	-
115496898	Hypothetical protein LOC617975	C	-	1	-	2.2
149642897	Hypothetical protein LOC618015	C	-	1	-	3.43
115496448	Hypothetical protein LOC618084	O	1	-	3.73	-
77736602	Hypothetical protein LOC618428	CO	1	1	4.33	1.98
125630727	Hypothetical protein LOC618512	O	2	-	6.88	-
115495649	Hypothetical protein LOC618954	CO	1	3	2.34	6.91
153791428	Hypothetical protein LOC619094	CO	10	61	31.02	214.68
118601868	Hypothetical protein LOC767874	CO	16	30	61.21	123
116004215	Hypothetical protein LOC767925	C	-	1	-	2.3
116004315	Hypothetical protein LOC767984	O	1	-	2.25	-
116004357	Hypothetical protein LOC768009	CO	1	1	2.63	2.41
116004411	Hypothetical protein LOC768037	CO	2	3	5.41	7.69
116004465	Hypothetical protein LOC768066	O	1	-	2.24	-
116004475	Hypothetical protein LOC768074	C	-	2	-	7.34
118151436	Hypothetical protein LOC777786	C	-	1	-	2.24
122692399	Hypothetical protein LOC781260	CO	3	2	12.43	7.39
149643099	Hypothetical protein LOC781575	C	-	1	-	4.66
148229197	Hypothetical protein LOC782597	C	-	1	-	2.38
122692391	Hypothetical protein LOC782603	O	1	-	2.91	-
122692349	Hypothetical protein LOC784764	CO	1	1	5.66	4.65
155372313	Hypothetical protein LOC786335	O	1	-	2.59	-
123858768	Hypothetical protein LOC786612	O	2	-	4.67	-
124249238	Hypothetical protein LOC790411	C	-	1	-	2.27
77404434	Hypoxanthine-guanine phosphoribosyltransferase	C	-	3	-	13.37
117935055	Hypoxia-inducible factor 1, alpha subunit	O	1	-	2.38	-
62751470	Ilvb (bacterial acetolactate synthase)-like	C	-	1	-	2.24
115497952	Immediate early response 2	C	-	1	-	2.4
84370145	Immunoglobulin superfamily, member 4	C	-	1	-	3.1
84000571	Inhibin, alpha	CO	2	4	9.09	16.88
114051089	Inner membrane protein, mitochondrial (mitofilin)	C	-	3	-	11.86
27805963	Inositol 1,4,5-triphosphate receptor, type 3	C	-	1	-	2.27
27805951	Inositol polyphosphate-1-phosphatase	O	5	-	21.15	-
27805933	Insulin-like growth factor 2 receptor	C	-	2	-	5.31
27805957	Integrin alpha-V	C	-	3	-	12.8
27805959	Integrin beta 1	CO	2	9	8.36	36.85
41386721	Integrin, beta 2	O	1	-	2.26	-
41386794	Interleukin 12A	C	-	1	-	2.46
27806877	Interleukin 3	CO	1	1	2.28	2.23
75832090	Isocitrate dehydrogenase 1 (NADP+), soluble	O	1	-	3.3	-
28461205	Isocitrate dehydrogenase 2 (NADP+), mitochondrial	C	-	3	-	12.1
27807161	Isocitrate dehydrogenase 3 (NAD+) alpha	CO	3	9	9.86	33.19
51591897	Junction plakoglobin	CO	2	1	7.06	3.73
119331188	KDEL (Lys-Asp-Glu-Leu) endoplasmic reticulum protein retention receptor 2	C	-	6	-	30.96
62751498	Kelch repeat and BTB (POZ) domain containing 5	C	-	1	-	2.24
27805977	Keratin 10	CO	15	9	56.52	32.04
56710317	Keratin 5	O	2	-	9.02	-
75812916	Keratin 8	CO	1	2	3.14	7.13
114052799	Kinesin family member 20A	C	-	1	-	2.22
78369258	Kinesin-associated protein 3	CO	1	1	2.34	2.47
27806559	Lactate dehydrogenase A	C	-	1	-	4.75
27806561	Lactate dehydrogenase B	CO	3	7	10.38	23.74
77736279	LAG1 longevity assurance 2	CO	1	1	3.46	3.74
27805981	Laminin receptor 1 (ribosomal protein SA, 67 kDa)	C	-	3	-	11.62
114053041	Lanosterol synthase (2,3-oxidosqualene-lanosterol cyclase)	C	-	1	-	3.57
114052741	L-arginine:glycine amidinotransferase	C	-	1	-	3.82
28461189	Lectin, galactoside-binding, soluble, 1 (galectin 1)	C	-	4	-	18.52
149773586	Lectin, mannose-binding, 1	CO	2	7	9.77	35.26
77736103	Leucine rich repeat containing 59	C	-	3	-	11.72
114326297	Leucine-rich, glioma inactivated 1	C	-	1	-	2.47
77735515	Leukotriene A4 hydrolase	C	-	1	-	4.12
78369426	Leukotriene B4 12-hydroxydehydrogenase	O	1	-	3.41	-
27807383	Low molecular mass ubiquinone-binding protein (9.5kD)	C	-	2	-	9.25
114050813	LRP16 protein	C	-	2	-	9.1
41386703	Luteinizing hormone/choriogonadotropin receptor	O	1	-	2.36	-
77735621	Lymphocyte-specific protein tyrosine kinase	C	-	1	-	2.24
115497212	Lysosomal-associated membrane protein 1	O	1	-	2.38	-
77736087	Lysosomal-associated membrane protein 2	C	-	2	-	6.31
75812914	Macrophage migration inhibitory factor (glycosylation-inhibiting factor)	CO	1	6	3.57	24.5
50872153	Magmas-like protein	C	-	1	-	4.48
78369428	Major vault protein	CO	343	49	1376.69	190.78
28461185	Mannose-6-phosphate receptor (cation dependent)	C	-	2	-	10.35
31341666	Mannosidase, alpha, class 2B, member 1	C	-	1	-	2.57
114052683	MAWD binding protein	C	-	1	-	2.23
116003977	Melanoma antigen family E, 2	O	1	-	2.67	-
77735889	Mesoderm development candidate 2	CO	1	8	4.41	33.44
94967008	Metaxin 1	C	-	1	-	2.97
45429986	MHC Class I-like gene family A2	C	-	1	-	2.49
78042542	Microsomal glutathione S-transferase 3	C	-	1	-	4.96
27806553	Microtubule-associated protein 4	C	-	1	-	2.79
41386719	Milk fat globule-EGF factor 8 protein	CO	19	7	76.88	29.24
27806307	Mitochondrial ATP synthase, O subunit	CO	3	13	12.1	49.92
28603744	Mitochondrial carrier homolog 2	C	-	5	-	16.24
115495639	Mitochondrial glutamate carrier 1	CO	1	3	2.22	7.3
61888854	Mitochondrial malate dehydrogenase	CO	11	31	56	136.97
75812936	Mitochondrial NADH:ubiquinone oxidoreductase ESSS subunit	C	-	1	-	3.43
77736173	Mitochondrial processing peptidase beta subunit	C	-	1	-	3.66
77735503	Mitochondrial ribosomal protein L17	C	-	1	-	3.41
90093347	Mitochondrial ribosomal protein L32	O	1	-	2.04	-
78369264	Mitochondrial ribosomal protein S36	CO	2	2	6.68	6.56
27806007	Mitochondrial translational initiation factor 2	C	-	1	-	2.23
27805909	Mitochondrial trifunctional protein, alpha subunit	CO	8	8	30.83	33.13
27885005	Mitochondrial trifunctional protein, beta subunit	C	-	8	-	29.45
77736505	Mitogen-activated protein kinase-activated protein kinase 3	O	1	-	2.28	-
114326284	Monoamine oxidase A	C	-	2	-	6.32
114052771	MUF1 protein	C	-	1	-	4.42
33354267	Murine FBJ osteosarcoma viral (v-fos) oncogene homolog	C	-	1	-	5.62
94966972	Musculoskeletal, embryonic nuclear protein 1	CO	1	1	3.18	3.2
115495633	Myelin protein zero-like 1	C	-	1	-	3.94
41386691	Myosin, heavy chain 1, skeletal muscle, adult	C	-	1	-	2.88
27807325	Myosin, heavy polypeptide 10, non-muscle	C	-	7	-	30.37
28461187	Myosin, light chain 6, alkali, smooth muscle and non-muscle	CO	1	5	4.24	18.22
83649735	Myotrophin	O	1	-	3.89	-
27806835	Myxovirus (influenza virus) resistance 2	C	-	1	-	2.34
27806841	Myxovirus resistance protein 1	C	-	1	-	2.02
56118314	NACHT, leucine rich repeat and PYD containing 5	CO	40	1	168.17	2.98
66954669	NACHT, leucine rich repeat and PYD containing 9	O	3	-	12.79	-
28461217	NADH dehydrogenase (ubiquinone) 1 alpha subcomplex, 1, 7.5kDa	O	1	-	3.72	-
28603782	NADH dehydrogenase (ubiquinone) 1 alpha subcomplex, 10, 42kDa	C	-	1	-	3.65
28461257	NADH dehydrogenase (ubiquinone) 1 alpha subcomplex, 2, 8kDa	C	-	1	-	2.88
28461281	NADH dehydrogenase (ubiquinone) 1 alpha subcomplex, 5, 13kDa	C	-	4	-	14.17
28461207	NADH dehydrogenase (ubiquinone) 1 alpha subcomplex, 6, 14kDa	C	-	2	-	6.52
28603786	NADH dehydrogenase (ubiquinone) 1 alpha subcomplex, 7, 14.5kDa	C	-	2	-	10.17
28461275	NADH dehydrogenase (ubiquinone) 1 alpha subcomplex, 8, 19kDa	C	-	2	-	12.23
28461255	NADH dehydrogenase (ubiquinone) 1 beta subcomplex, 10, 22kDa	C	-	3	-	11.5
28603790	NADH dehydrogenase (ubiquinone) 1 beta subcomplex, 7, 18kDa	C	-	2	-	9.05
94966795	NADH dehydrogenase (ubiquinone) 1, alpha/beta subcomplex, 1, 8kDa	C	-	1	-	3.52
28603758	NADH dehydrogenase (ubiquinone) 1, subcomplex unknown, 2, 14.5kDa	C	-	8	-	28.95
45430053	NADH dehydrogenase (ubiquinone) 42 kDa subunit	C	-	5	-	21.63
27807355	NADH dehydrogenase (ubiquinone) Fe-S protein 1, 75kDa	C	-	2	-	9.47
115495721	NADH dehydrogenase (ubiquinone) Fe-S protein 2, 49kDa	C	-	4	-	15.75
27807353	NADH dehydrogenase (ubiquinone) Fe-S protein 3, 30kDa	C	-	1	-	3.77
28461229	NADH dehydrogenase (ubiquinone) Fe-S protein 4, 18kDa	C	-	1	-	3.1
28461239	NADH dehydrogenase (ubiquinone) Fe-S protein 6, 13kDa	C	-	2	-	8.23
87196499	NADH dehydrogenase (ubiquinone) Fe-S protein 8, 23kDa	C	-	1	-	2.22
40538780	NADH dehydrogenase (ubiquinone) flavoprotein 1, 51kDa	C	-	1	-	4.64
27807025	NADH dehydrogenase (ubiquinone) flavoprotein 2, 24kDa	C	-	4	-	16.17
60101825	NADH dehydrogenase subunit 1	C	-	1	-	5
60101834	NADH dehydrogenase subunit 4	C	-	2	-	7.68
60101835	NADH dehydrogenase subunit 5	C	-	1	-	2.98
27806029	Neurexin 1	O	1	-	2.28	-
118151064	Neurotrophin 3	C	-	1	-	2.24
27806831	Nicotinamide nucleotide transhydrogenase	C	-	12	-	45.76
27807461	Niemann-pick disease, type C1	C	-	2	-	5.51
84000135	Ninjurin 1	C	-	1	-	3.38
115496892	Non-metastatic cells 1, protein (NM23A) expressed in	CO	3	14	11.14	42.93
114326220	Nuclear autoantigenic sperm protein (histone-binding)	C	-	2	-	7.88
114052282	Nuclear casein kinase and cyclin-dependent kinase substrate 1	C	-	1	-	5.78
27806665	Nuclear DNA helicase II	C	-	16	-	61.18
62460542	Nuclear factor (erythroid-derived 2), 45kDa	O	1	-	2.23	-
62460610	Nuclear transcription factor Y, alpha	C	-	1	-	4.48
27807361	Nuclease sensitive element binding protein 1	C	-	5	-	18.53
115497814	Nucleobindin 1	C	-	4	-	17.01
75812946	Nucleolar protein 5A	O	1	-	2.23	-
62751536	Nucleolar protein family A, member 2	C	-	1	-	4.67
116003959	Nucleoporin 133kDa	C	-	6	-	24.68
84000071	Nucleoporin 50kDa	O	1	-	2.59	-
68299811	Nucleoside-diphosphate kinase NBR-B	C	-	2	-	6.72
77735999	Nudix (nucleoside diphosphate linked moiety x)-type motif 16-like 1	C	-	1	-	3.28
114052466	Nudix-type motif 13	C	-	1	-	3.79
62460532	Origin recognition complex, subunit 1	O	1	-	2.43	-
77735431	Ornithine aminotransferase	CO	1	48	4.01	203.34
27806465	Palmitoyl-protein thioesterase 1 (ceroid-lipofuscinosis, neuronal 1, infantile)	O	2	-	8.01	-
45430003	Pancreatic thread protein	CO	14	4	61.59	15.38
115497186	Paraspeckle component 1	C	-	1	-	2.61
62751849	Parkinson disease (autosomal recessive, early onset) 7	CO	4	1	13.35	3.9
34147041	Partner of NOB1	C	-	1	-	3.56
78369682	Pdz and LIM domain 1 (elfin)	C	-	1	-	5.1
116004143	Peptidase (mitochondrial processing) alpha	C	-	3	-	13.47
30315666	Peptidylprolyl isomerase A	CO	4	3	18.33	14.87
27806469	Peptidylprolyl isomerase B	CO	6	13	20.51	47.7
95147666	Periostin, osteoblast specific factor	C	-	1	-	2.52
27806081	Peroxiredoxin 1	CO	11	4	40.79	20.67
27807469	Peroxiredoxin 2	CO	24	4	108.76	20.99
27806083	Peroxiredoxin 3	CO	23	18	96.62	77.45
27806085	Peroxiredoxin 4	CO	8	24	27.13	101.71
27807445	Peroxiredoxin 5 precursor	CO	3	4	10.25	13.28
77735439	Peroxisomal D3,D2-enoyl-CoA isomerase	C	-	1	-	3.91
75812940	Phosphatidylethanolamine binding protein	CO	18	5	71.98	17.57
27807043	Phosphatidylinositol 4-kinase, catalytic, alpha polypeptide	C	-	2	-	4.77
77735383	Phosphatidylinositol glycan anchor biosynthesis, class S	C	-	1	-	4.23
27806053	Phosphodiesterase 2A, cGMP-stimulated	C	-	1	-	2.24
78042498	Phosphoglycerate dehydrogenase	C	-	2	-	6.32
77735551	Phosphoglycerate kinase 1	CO	4	8	13.76	29.58
77404217	Phosphoglycerate mutase 1 (brain)	C	-	3	-	10.84
27807041	Phosphoinositide-3-kinase, regulatory subunit 2 (p85 beta)	O	2	-	4.89	-
27807165	Phospholipase A2, group IB	O	1	-	2.13	-
114051283	Phosphoribosyl pyrophosphate synthetase 1-like 1	CO	1	2	4.07	7.06
89191838	Phosphoribosylaminoimidazole carboxylase, phosphoribosylaminoimidazole	C	-	1	-	4.36
94966767	Phosphoribosylglycinamide formyltransferase	C	-	1	-	4.08
27807293	Pinin, desmosome associated protein	C	-	1	-	3.38
27806479	Plakophilin 1	C	-	1	-	2.78
27807033	Platelet/endothelial cell adhesion molecule	O	1	-	2.55	-
41386798	Poly(A) binding protein, cytoplasmic 1	C	-	1	-	3.5
62751650	Poly(rc) binding protein 1	CO	1	1	3.57	3.47
114053133	Polycomb group ring finger 1	C	-	1	-	2.25
84370055	Polymerase (RNA) III (DNA directed) polypeptide c (62kD)	C	-	1	-	2.22
27806103	Polypyrimidine tract binding protein 1	CO	1	16	4.21	68.4
119942520	PREDICTED: beta 3-glycosyltransferase-like	C	-	1	-	4.21
119913383	PREDICTED: death-associated protein	O	2	-	8.26	-
119891540	PREDICTED: glutathione S-transferase kappa 1	C	-	2	-	5.63
119904672	PREDICTED: hypothetical protein	O	1	-	1.9	-
119916241	PREDICTED: hypothetical protein	O	1	-	2.2	-
119908656	PREDICTED: hypothetical protein	O	1	-	2.21	-
119901114	PREDICTED: hypothetical protein	O	1	-	2.22	-
119917267	PREDICTED: hypothetical protein	O	1	-	2.24	-
119881820	PREDICTED: hypothetical protein	O	1	-	2.26	-
119892755	PREDICTED: hypothetical protein	O	1	-	2.27	-
119904630	PREDICTED: hypothetical protein	O	1	-	2.27	-
119909921	PREDICTED: hypothetical protein	O	1	-	2.27	-
76610854	PREDICTED: hypothetical protein	O	1	-	2.28	-
119891744	PREDICTED: hypothetical protein	O	1	-	2.29	-
119894746	PREDICTED: hypothetical protein	O	1	-	2.29	-
119909886	PREDICTED: hypothetical protein	O	1	-	2.29	-
119891071	PREDICTED: hypothetical protein	O	1	-	2.31	-
119917909	PREDICTED: hypothetical protein	O	1	-	2.31	-
119892747	PREDICTED: hypothetical protein	O	1	-	2.32	-
119901517	PREDICTED: hypothetical protein	O	1	-	2.33	-
119917798	PREDICTED: hypothetical protein	O	1	-	2.34	-
119903173	PREDICTED: hypothetical protein	O	1	-	2.53	-
119881824	PREDICTED: hypothetical protein	O	1	-	2.67	-
119925627	PREDICTED: hypothetical protein	O	1	-	2.75	-
119892498	PREDICTED: hypothetical protein	O	1	-	2.81	-
119904727	PREDICTED: hypothetical protein	O	1	-	2.86	-
119928772	PREDICTED: hypothetical protein	O	1	-	3.02	-
76624789	PREDICTED: hypothetical protein	O	1	-	3.08	-
119928415	PREDICTED: hypothetical protein	O	1	-	3.39	-
119912330	PREDICTED: hypothetical protein	O	1	-	4.35	-
119905264	PREDICTED: hypothetical protein	O	2	-	4.5	-
119930625	PREDICTED: hypothetical protein	O	1	-	5.58	-
119887190	PREDICTED: hypothetical protein	O	2	-	5.93	-
119895540	PREDICTED: hypothetical protein	O	2	-	6.07	-
119916012	PREDICTED: hypothetical protein	O	3	-	6.96	-
119900556	PREDICTED: hypothetical protein	O	3	-	6.98	-
61867592	PREDICTED: hypothetical protein	O	2	-	8.01	-
119895037	PREDICTED: hypothetical protein	O	4	-	15.52	-
119913256	PREDICTED: hypothetical protein	O	14	-	50.4	-
119902130	PREDICTED: hypothetical protein	C	-	1	-	2.11
119895461	PREDICTED: hypothetical protein	C	-	1	-	2.2
119904039	PREDICTED: hypothetical protein	C	-	1	-	2.2
119906195	PREDICTED: hypothetical protein	C	-	1	-	2.2
119892183	PREDICTED: hypothetical protein	C	-	1	-	2.21
119916846	PREDICTED: hypothetical protein	C	-	1	-	2.22
119906220	PREDICTED: hypothetical protein	C	-	1	-	2.23
119902930	PREDICTED: hypothetical protein	C	-	1	-	2.24
119903814	PREDICTED: hypothetical protein	CO	1	1	2.21	2.24
119901563	PREDICTED: hypothetical protein	C	-	1	-	2.25
119910231	PREDICTED: hypothetical protein	CO	1	1	2.24	2.29
119906784	PREDICTED: hypothetical protein	C	-	1	-	2.31
119890436	PREDICTED: hypothetical protein	C	-	1	-	2.32
119917977	PREDICTED: hypothetical protein	C	-	1	-	2.37
119908810	PREDICTED: hypothetical protein	C	-	1	-	2.45
119921605	PREDICTED: hypothetical protein	C	-	1	-	2.55
119908539	PREDICTED: hypothetical protein	CO	1	1	2.68	2.59
119894570	PREDICTED: hypothetical protein	CO	1	1	2.61	2.65
119918179	PREDICTED: hypothetical protein	C	-	1	-	2.7
119916317	PREDICTED: hypothetical protein	CO	2	1	5.62	2.7
119917914	PREDICTED: hypothetical protein	C	-	1	-	2.73
119894630	PREDICTED: hypothetical protein	C	-	1	-	2.9
119903548	PREDICTED: hypothetical protein	C	-	1	-	2.93
119919615	PREDICTED: hypothetical protein	C	-	1	-	2.97
119889010	PREDICTED: hypothetical protein	C	-	1	-	3.27
76630591	PREDICTED: hypothetical protein	C	-	1	-	3.61
76661751	PREDICTED: hypothetical protein	C	-	1	-	3.79
119908331	PREDICTED: hypothetical protein	C	-	1	-	4.34
119917727	PREDICTED: hypothetical protein	C	-	2	-	4.5
76643911	PREDICTED: hypothetical protein	C	-	2	-	4.61
119887254	PREDICTED: hypothetical protein	C	-	2	-	4.61
119892863	PREDICTED: hypothetical protein	C	-	2	-	4.75
119903286	PREDICTED: hypothetical protein	C	-	2	-	4.8
119906411	PREDICTED: hypothetical protein	C	-	2	-	5.35
119913868	PREDICTED: hypothetical protein	C	-	3	-	7.72
119912948	PREDICTED: hypothetical protein	CO	1	2	4.19	7.83
119887518	PREDICTED: hypothetical protein	C	-	2	-	9.77
119914915	PREDICTED: hypothetical protein	C	-	4	-	16.18
119901011	PREDICTED: hypothetical protein	C	-	8	-	23.84
119919157	PREDICTED: hypothetical protein	CO	2	39	8.5	153.51
76643897	PREDICTED: hypothetical protein isoform 1	O	1	-	2.23	-
119912405	PREDICTED: hypothetical protein isoform 1	O	1	-	2.3	-
119890513	PREDICTED: hypothetical protein isoform 1	O	1	-	2.42	-
119916956	PREDICTED: hypothetical protein isoform 1	O	1	-	2.51	-
119905143	PREDICTED: hypothetical protein isoform 1	O	1	-	3.83	-
119890155	PREDICTED: hypothetical protein isoform 1	C	-	1	-	2.22
119887344	PREDICTED: hypothetical protein isoform 1	C	-	1	-	2.28
76618326	PREDICTED: hypothetical protein isoform 1	C	-	1	-	2.4
119913288	PREDICTED: hypothetical protein isoform 1	C	-	1	-	2.49
76621956	PREDICTED: hypothetical protein isoform 1	C	-	1	-	3.44
76675118	PREDICTED: hypothetical protein isoform 1	C	-	1	-	3.78
119922675	PREDICTED: hypothetical protein isoform 1, partial	C	-	1	-	2.55
119919876	PREDICTED: hypothetical protein isoform 2	O	2	-	6	-
119890391	PREDICTED: hypothetical protein isoform 2	C	-	1	-	2.3
76661880	PREDICTED: hypothetical protein isoform 2	C	-	1	-	2.4
76622073	PREDICTED: hypothetical protein isoform 3	CO	1	1	5.51	3.1
119917101	PREDICTED: hypothetical protein isoform 6	C	-	6	-	22.53
119912360	PREDICTED: hypothetical protein isoform 8	CO	4	1	16.18	3.28
119890984	PREDICTED: hypothetical protein LOC541075	C	-	1	-	2.62
119891348	PREDICTED: hypothetical protein, partial	O	1	-	2.22	-
119923790	PREDICTED: hypothetical protein, partial	O	1	-	2.22	-
119927674	PREDICTED: hypothetical protein, partial	O	1	-	2.24	-
119891058	PREDICTED: hypothetical protein, partial	O	1	-	2.36	-
119928267	PREDICTED: hypothetical protein, partial	C	-	4	-	10.2
119894807	PREDICTED: interleukin enhancer binding factor 3 isoform 2	C	-	9	-	33.1
119904225	PREDICTED: ionized calcium binding adapter molecule 2	O	1	-	2.26	-
119895729	PREDICTED: ribosomal protein S14	C	-	2	-	5.75
119906735	PREDICTED: serine/threonine kinase 3	C	-	1	-	2.22
119895931	PREDICTED: similar to (2-5)oligo(A) synthetase (EC 2.7.7.-), splic	C	-	1	-	1.9
119916760	PREDICTED: similar to (MHC) class II transactivator isoform 1	C	-	1	-	2.24
119889886	PREDICTED: similar to 200 kDa antigen p200	C	-	1	-	2.49
119907799	PREDICTED: similar to 26S protease regulatory subunit 6A (Proteasome	C	-	1	-	3.75
119912647	PREDICTED: similar to 5-azacytidine induced 1	C	-	3	-	7.46
119888228	PREDICTED: similar to 60 kDa heat shock protein, mitochondrial pre	CO	41	115	179.46	533.47
119912877	PREDICTED: similar to 60S ribosomal protein L38	C	-	2	-	6.44
119894126	PREDICTED: similar to 85kDa lysosomal sialoglycoprotein	CO	3	12	15.76	45.91
119909303	PREDICTED: similar to ACAD 10	C	-	1	-	3.53
119902219	PREDICTED: similar to acinusL isoform 1	C	-	7	-	31.86
119903718	PREDICTED: similar to actin-related protein 2	C	-	1	-	4.08
119917680	PREDICTED: similar to actin-related protein isoform 3	CO	1	1	3.52	2.69
119901339	PREDICTED: similar to activating signal cointegrator 1 complex subuni	C	-	1	-	2.28
76628607	PREDICTED: similar to activating signal cointegrator 1 complex subunit	C	-	4	-	12.91
119888159	PREDICTED: similar to Acyl-CoA-binding protein (ACBP) (Diazepam-bindi	O	2	-	6.45	-
119879587	PREDICTED: similar to adenylate cyclase 5	C	-	1	-	2.26
76616978	PREDICTED: similar to adenylosuccinate lyase isoform 6	CO	5	2	13.58	8.97
119894166	PREDICTED: similar to AF-4	O	1	-	2.22	-
119890705	PREDICTED: similar to A-kinase anchor protein 9	O	1	-	1.94	-
119909969	PREDICTED: similar to alanine aminotransferase 2	C	-	1	-	2.26
119890597	PREDICTED: similar to alpha 3 type VI collagen, partial	C	-	4	-	13.66
119900898	PREDICTED: similar to alpha-catenin related protein isoform 8	C	-	1	-	2.22
119912445	PREDICTED: similar to alpha-N-acetylglucosaminidase	C	-	2	-	6.34
119916883	PREDICTED: similar to amiloride-sensitive epithelial sodium channel g	C	-	1	-	2.71
119884868	PREDICTED: similar to AML1-EVI-1 fusion protein	C	-	1	-	2.31
119893736	PREDICTED: similar to Anaphase promoting complex subunit 4	C	-	1	-	2.82
119914821	PREDICTED: similar to anchor protein	C	-	1	-	2.21
76676409	PREDICTED: similar to Ankycorbin (Ankyrin repeat and coiled-coil struc	CO	1	1	2.21	3.11
119918241	PREDICTED: similar to ankyrin 1	C	-	1	-	2.33
119905140	PREDICTED: similar to Ankyrin repeat domain-containing protein 26	C	-	2	-	5.58
76658665	PREDICTED: similar to apoptosis-inducing factor AIF isoform 5	C	-	2	-	7.97
119930192	PREDICTED: similar to APXL, partial	C	-	1	-	2.27
76643361	PREDICTED: similar to Arachidonate 12-lipoxygenase, 12S-type (12-LOX)	O	1	-	2.21	-
76623781	PREDICTED: similar to Arginyl-tRNA synthetase isoform 1	C	-	2	-	6.51
119910988	PREDICTED: similar to Arp2	C	-	1	-	3.84
76628634	PREDICTED: similar to Astacin-like metallo-endopeptidase (M12 family)	CO	16	1	53.25	4.13
119924615	PREDICTED: similar to ATPase, Class VI, type 11C	C	-	4	-	13.31
119890632	PREDICTED: similar to axonal transport of synaptic vesicles	O	1	-	2.27	-
76607266	PREDICTED: similar to BACH1	C	-	1	-	3.09
76662810	PREDICTED: similar to bactericidal/permeability-increasing protein-lik	C	-	1	-	2.29
119925998	PREDICTED: similar to BANK, partial	O	1	-	2.67	-
119914722	PREDICTED: similar to Bassoon protein	O	1	-	2.3	-
76670975	PREDICTED: similar to B-cell scaffold protein with ankyrin repeats 1,	O	1	-	2.24	-
119901556	PREDICTED: similar to BIG3	O	1	-	2.22	-
119893086	PREDICTED: similar to BoWC1.1	O	3	-	6.95	-
119903826	PREDICTED: similar to brain otoferlin long	C	-	1	-	2.26
76627941	PREDICTED: similar to brain secretory protein hSec10p	O	1	-	2.62	-
119895925	PREDICTED: similar to BRCTD1 protein, partial	C	-	1	-	2.24
119902331	PREDICTED: similar to Bromo adjacent homology domain containing 1	O	1	-	2.26	-
119892723	PREDICTED: similar to BTB (POZ) domain containing 11	C	-	1	-	2.25
119905190	PREDICTED: similar to C10orf68 protein	C	-	1	-	2.32
119892392	PREDICTED: similar to C12orf56 protein	C	-	1	-	2.8
76619194	PREDICTED: similar to C1q and tumor necrosis factor related protein 6	C	-	1	-	2.33
61844735	PREDICTED: similar to C20orf162	C	-	2	-	6.3
119905710	PREDICTED: similar to C20orf40	O	1	-	3.26	-
119908184	PREDICTED: similar to C219-reactive peptide (FLJ39207)	C	-	2	-	7.25
119874951	PREDICTED: similar to C21orf63 isoform A protein	O	1	-	2.36	-
119910159	PREDICTED: similar to cadherin 3, type 1 preproprotein isoform 1	C	-	1	-	2.23
119914698	PREDICTED: similar to calcium channel, alpha 2/delta subunit 2	O	1	-	2.42	-
119891075	PREDICTED: similar to Calcium/calmodulin-dependent 3,5-cyclic nucleot	O	1	-	2.26	-
119912683	PREDICTED: similar to CANT1 protein isoform 1	C	-	1	-	2.95
119913414	PREDICTED: similar to Carboxymethylenebutenolidase homolog (Pseudo	CO	3	6	11.53	19.17
119918421	PREDICTED: similar to cardiac muscle ryanodine receptor, partial	C	-	1	-	2.2
119892810	PREDICTED: similar to Caspase recruitment domain family, member 10	CO	7	1	16.73	2.4
119909699	PREDICTED: similar to catechol O-methyltransferase, membrane-bound fo	C	-	2	-	10.29
119939285	PREDICTED: similar to Catenin alpha-2 (Alpha-catenin-related prote	O	1	-	2.63	-
119919488	PREDICTED: similar to cathepsin D isoform 1	O	1	-	2.27	-
119917099	PREDICTED: similar to CCAAT displacement protein	C	-	1	-	3.94
119910031	PREDICTED: similar to CCR4-NOT transcription complex, subunit 1	O	1	-	2.21	-
119912283	PREDICTED: similar to Cdc6-related protein	O	1	-	2.57	-
119908705	PREDICTED: similar to centromere protein F, 350/400ka (mitosin)	C	-	1	-	2.71
119901005	PREDICTED: similar to centrosomal protein 110kDa	CO	3	2	9.2	5.68
119908634	PREDICTED: similar to centrosome-associated protein 350 isoform 1	CO	2	1	5.99	3.17
76623595	PREDICTED: similar to Chain , Bovine Annexin Vi (Calcium-Bound)	CO	5	24	18.04	94.64
119888911	PREDICTED: similar to Chain A, Crystal Structure Of Human Aflatoxi	C	-	2	-	6.84
119900494	PREDICTED: similar to Chain A, Ternary Crystal Structure Of Human Gly	O	1	-	5.58	-
76609227	PREDICTED: similar to Chain K, 2.9 Angstrom X-Ray Structure Of Hybrid	C	-	5	-	16.24
119924909	PREDICTED: similar to cholesterol 7alpha-hydroxylase	C	-	1	-	2.6
119912681	PREDICTED: similar to chromobox homolog 2	C	-	2	-	4.68
119912704	PREDICTED: similar to Chromobox homolog 4 (Drosophila Pc class)	C	-	1	-	2.77
76668809	PREDICTED: similar to chromosome 1 open reading frame 26, partial	C	-	1	-	2.46
119908333	PREDICTED: similar to chromosome 1 open reading frame 9	C	-	1	-	3.71
119905441	PREDICTED: similar to chromosome 10 open reading frame 18	O	3	-	6.78	-
119907649	PREDICTED: similar to Chromosome 11 open reading frame 30 isoform 11	O	1	-	2.24	-
119893858	PREDICTED: similar to chromosome 13 open reading frame 14 isoform 3	C	-	1	-	2.24
76639922	PREDICTED: similar to Chymotrypsinogen A	CO	54	47	223.7	191.1
119909788	PREDICTED: similar to Chymotrypsinogen B	CO	7	4	33.75	17.31
119888205	PREDICTED: similar to ciliary dynein heavy chain 7	C	-	2	-	4.82
119934269	PREDICTED: similar to Cingulin-like 1, partial	C	-	1	-	2.24
119890734	PREDICTED: similar to citrin; adult-onset type II citrullinemia prote	O	1	-	3.27	-
119903481	PREDICTED: similar to CL25084 isoform 2	CO	1	4	4.85	16.75
119914271	PREDICTED: similar to CLIP-associating protein 2 isoform 2	CO	1	1	2.51	3.32
119900631	PREDICTED: similar to Clusterin precursor (Glycoprotein III) (GpII	O	1	-	3.5	-
119901857	PREDICTED: similar to Coagulation factor II (thrombin) receptor	O	2	-	6.08	-
76658748	PREDICTED: similar to Coagulation factor IX (Christmas factor), partia	C	-	1	-	2.31
76635416	PREDICTED: similar to coat protein delta-cop isoform 1	C	-	1	-	3.1
119907599	PREDICTED: similar to coiled-coil-helix-coiled-coil-helix domain c	O	1	-	2.41	-
119887130	PREDICTED: similar to Collagen, type VI, alpha 1 isoform 1	C	-	2	-	7.02
119917806	PREDICTED: similar to colon cancer secreted protein-2	C	-	1	-	2.31
119907836	PREDICTED: similar to colonic and hepatic tumor over-expressed protei	O	1	-	2.28	-
119907833	PREDICTED: similar to colonic and hepatic tumor over-expressed protei	C	-	1	-	3.47
119915494	PREDICTED: similar to Complement C4-A precursor (Acidic complement C4	CO	4	4	10.64	10.31
119900283	PREDICTED: similar to cone sodium-calcium potassium exchanger	C	-	1	-	2.3
119909896	PREDICTED: similar to Conserved nuclear protein NHN1 isoform 4	C	-	2	-	5.16
119895749	PREDICTED: similar to copper chaperone isoform 3	O	1	-	6.04	-
119916690	PREDICTED: similar to CREB-binding protein	O	1	-	2.26	-
119917443	PREDICTED: similar to CSTF2 protein isoform 3	C	-	1	-	2.54
119915070	PREDICTED: similar to CUB and EGF containing protein	C	-	1	-	2.27
119906996	PREDICTED: similar to cullin 5, partial	C	-	1	-	2.21
119906970	PREDICTED: similar to CWF19L2 protein	C	-	3	-	7.65
76659826	PREDICTED: similar to Cxorf5 (71-7A) protein	O	1	-	2.26	-
119921542	PREDICTED: similar to cyclic nucleotide gated channel beta subunit	C	-	1	-	2.22
76650495	PREDICTED: similar to cystein rich secretory protein 1	C	-	1	-	2.63
119893317	PREDICTED: similar to cytochrome b-5 reductase	CO	3	14	11.91	65.5
76617986	PREDICTED: similar to cytokeratin 18	C	-	2	-	8.88
119895240	PREDICTED: similar to DAZ associated protein 1 isoform 1	C	-	1	-	3.79
119886200	PREDICTED: similar to DAZ interacting protein 1-like	C	-	1	-	2.21
76631025	PREDICTED: similar to DDX31 protein	C	-	7	-	31.84
76635398	PREDICTED: similar to DDX6 protein isoform 1	CO	5	2	22.84	11.4
119918524	PREDICTED: similar to DEAD (Asp-Glu-Ala-Asp) box polypeptide 50 isofo	C	-	1	-	3.11
119893235	PREDICTED: similar to DEAD box polypeptide 17 isoform p82 isoform 8	C	-	5	-	19.62
119906880	PREDICTED: similar to Defective in sister chromatid cohesion homolog	C	-	2	-	6.96
119916398	PREDICTED: similar to deleted in colorectal carcinoma	C	-	1	-	2.23
119904603	PREDICTED: similar to deleted in liver cancer 2 alpha	C	-	1	-	3.7
119915951	PREDICTED: similar to desmoplakin isoform II isoform 1	O	5	-	22.37	-
119929781	PREDICTED: similar to deubiquitinating enzyme DUB1	C	-	1	-	2.38
119904453	PREDICTED: similar to diacylglycerol kinase eta2	O	1	-	2.2	-
119891384	PREDICTED: similar to diacylglycerol kinase iota, partial	O	1	-	2.2	-
119907020	PREDICTED: similar to dihydrolipoamide acetyltransferase	CO	1	1	3.49	3.24
76615127	PREDICTED: similar to Dihydrolipoamide dehydrogenase isoform 2	CO	12	9	46.11	34.27
119915237	PREDICTED: similar to dishevelled associated activator of morphoge	O	1	-	2.24	-
76676224	PREDICTED: similar to dJ439F8.1 isoform 2	CO	4	1	11.85	2.83
119879523	PREDICTED: similar to DNA polymerase theta	O	1	-	2.21	-
119918308	PREDICTED: similar to DNA topoisomerase 2-beta (DNA topoisomerase	C	-	4	-	15.79
119906417	PREDICTED: similar to DNA-dependent protein kinase catalytic subunit	C	-	1	-	2.46
119910591	PREDICTED: similar to DNA-repair protein XRCC1 (X-ray repair cross-co	C	-	1	-	2.68
119879148	PREDICTED: similar to downregulated in ovarian cancer 1	C	-	2	-	6.17
119891038	PREDICTED: similar to DPY-19-like protein 1	C	-	2	-	8.15
119892358	PREDICTED: similar to Dual-specificity tyrosine-(Y)-phosphorylation r	O	1	-	2.29	-
119906914	PREDICTED: similar to dynein cytoplasmic heavy chain 2	C	-	1	-	2.26
119911920	PREDICTED: similar to dynein heavy chain domain 3	CO	2	4	5.42	12.37
119914141	PREDICTED: similar to dynein, cytoplasmic, heavy polypeptide 1 isofor	CO	1	1	4.67	2.23
76658856	PREDICTED: similar to dyskerin isoform 2	C	-	4	-	14.28
119920464	PREDICTED: similar to dystrophin	C	-	2	-	4.56
119918918	PREDICTED: similar to E2F family member 8	C	-	1	-	2.23
119913866	PREDICTED: similar to E3 ligase for inhibin receptor isoform 6	O	1	-	2.45	-
119889849	PREDICTED: similar to Ecotropic viral integration site 5-like, partia	C	-	1	-	3.42
119888793	PREDICTED: similar to elongin A	C	-	1	-	2.68
119909565	PREDICTED: similar to EMI domain containing 1	O	1	-	2.87	-
119894059	PREDICTED: similar to enamelin	O	1	-	2.22	-
119891981	PREDICTED: similar to endosomal protein	CO	1	1	2.98	3.32
119890928	PREDICTED: similar to ependymin related protein 1	CO	1	1	2.97	3.25
119888953	PREDICTED: similar to EPH receptor A2	CO	1	2	2.57	5.27
119892108	PREDICTED: similar to epidermal cytokeratin 2	CO	17	7	76.6	30.23
119920730	PREDICTED: similar to epidermal growth factor receptor	C	-	2	-	10.2
119901090	PREDICTED: similar to ES cell associated trasnsript 1	CO	14	1	51.34	3.98
119909757	PREDICTED: similar to E-selectin ligand-1	CO	1	8	4.95	36.2
119879272	PREDICTED: similar to ether-a-go-go-like potassium channel 1	O	1	-	2.23	-
119908038	PREDICTED: similar to ETNK2 protein	O	1	-	2.3	-
119906216	PREDICTED: similar to Eukaryotic translation elongation factor 1 delt	CO	9	8	37.71	32.21
119917319	PREDICTED: similar to eukaryotic translation initiation factor	C	-	2	-	6.69
119884968	PREDICTED: similar to eukaryotic translation initiation factor 2A	C	-	1	-	2.84
76639581	PREDICTED: similar to Eukaryotic translation initiation factor 4E tran	CO	1	1	2.78	2.26
119903678	PREDICTED: similar to Exportin 1, CRM1 homolog (yeast)	C	-	1	-	4.31
119893787	PREDICTED: similar to Family with sequence similarity 114, member A1	C	-	2	-	8.53
119918662	PREDICTED: similar to Family with sequence similarity 35, member A	C	-	1	-	2.91
76627380	PREDICTED: similar to family with sequence similarity 98, member B	C	-	1	-	3.19
119912022	PREDICTED: similar to fatty aldehyde dehydrogenase isoform 2	C	-	10	-	51.09
119917520	PREDICTED: similar to fer-1-like 3, myoferlin (C. elegans) isoform 12	CO	2	2	5.2	7.87
119918686	PREDICTED: similar to FERM and PDZ domain containing 2	O	2	-	4.56	-
119879135	PREDICTED: similar to ferritin	CO	10	2	45.42	7.35
119910714	PREDICTED: similar to Fibrillarin isoform 1, partial	C	-	7	-	31.7
119908847	PREDICTED: similar to Fibrinogen beta chain precursor	C	-	3	-	12.39
76654957	PREDICTED: similar to fibroblast growth factor 8	O	1	-	2.3	-
119908306	PREDICTED: similar to fibronectin 1 isoform 4 preproprotein	CO	1	1	3.59	4.59
76649536	PREDICTED: similar to fibulin 2 precursor,	O	1	-	2.29	-
119919953	PREDICTED: similar to filamin	CO	3	12	10.73	43.05
119902128	PREDICTED: similar to FLJ00128 protein	C	-	1	-	2.26
119914920	PREDICTED: similar to FLJ00172 protein	C	-	1	-	2.97
119932828	PREDICTED: similar to FLJ00175 protein, partial	C	-	1	-	2.26
119914892	PREDICTED: similar to FLJ00274 protein	O	1	-	2.29	-
119895471	PREDICTED: similar to follistatin-like 4	C	-	1	-	2.3
119885535	PREDICTED: similar to FRAP-related protein	C	-	1	-	1.91
119916947	PREDICTED: similar to fructose-1,6-bisphosphate aldolase A isoform 2	CO	8	26	33.18	111.24
119891998	PREDICTED: similar to FYVE, RhoGEF and PH domain-containing protein 6	C	-	1	-	2.23
119914876	PREDICTED: similar to FYVE-finger-containing Rab5 effector protein ra	C	-	1	-	2.04
119912797	PREDICTED: similar to GalNAc alpha-2,6-sialyltransferase I	O	1	-	2.24	-
119910239	PREDICTED: similar to gamma-adaptin	C	-	1	-	3.33
119914679	PREDICTED: similar to GBI2 isoform 1	C	-	1	-	2.3
76653752	PREDICTED: similar to general transcription factor 2-I; alternative sp	C	-	1	-	2.31
119917018	PREDICTED: similar to general transcription factor IIIC, polypeptide	O	1	-	2.72	-
119894119	PREDICTED: similar to genethonin 1	C	-	5	-	19.25
119919951	PREDICTED: similar to glucose-6-phosphate dehydrogenase; G6PD	C	-	4	-	12.91
119892275	PREDICTED: similar to Glycosyltransferase 8 domain containing 3	O	1	-	2.43	-
119909108	PREDICTED: similar to Golgi autoantigen, golgin subfamily a, 3	O	1	-	2.23	-
119935177	PREDICTED: similar to GPI-anchored ceruloplasmin, partial	C	-	1	-	2.2
119924553	PREDICTED: similar to Grainyhead-like 2 (Drosophila), partial	O	1	-	2.5	-
119893063	PREDICTED: similar to growth differentiation factor 3	O	1	-	2.27	-
119889876	PREDICTED: similar to guanylate binding protein 1 isoform 3	O	1	-	2.2	-
119918029	PREDICTED: similar to HARL2754	O	1	-	2.24	-
76622937	PREDICTED: similar to heat shock 70kDa protein 4 isoform 4	CO	1	1	3.51	4.54
61811125	PREDICTED: similar to heat shock protein 70	CO	1	1	3.31	3.52
119887302	PREDICTED: similar to hect domain and RLD 2 isoform 1	O	1	-	2.09	-
119893673	PREDICTED: similar to hect domain and RLD 5	C	-	1	-	2.48
119922075	PREDICTED: similar to helicase like protein 2 isoform 2	C	-	3	-	12.77
119936850	PREDICTED: similar to helicase like protein 2, partial	C	-	1	-	3.82
119893620	PREDICTED: similar to helicase SMARCAD1 isoform 1	C	-	2	-	4.53
119893618	PREDICTED: similar to helicase SMARCAD1 isoform 2	C	-	1	-	2.23
119884988	PREDICTED: similar to helicase-like transcription factor	C	-	1	-	2.3
76630949	PREDICTED: similar to hemicentin	C	-	1	-	2.33
119888979	PREDICTED: similar to heparan sulfate proteoglycan 2 (perlecan)	CO	17	28	72.06	105.12
119887478	PREDICTED: similar to Heterogeneous nuclear ribonucleoprotein A3	C	-	12	-	45.19
76641417	PREDICTED: similar to heterogeneous nuclear ribonucleoprotein L isofor	C	-	11	-	38.15
119894863	PREDICTED: similar to heterogeneous nuclear ribonucleoprotein M is	C	-	4	-	14.37
119894865	PREDICTED: similar to heterogeneous nuclear ribonucleoprotein M isofo	C	-	6	-	23.22
119895007	PREDICTED: similar to Heterogeneous nuclear ribonucleoproteins A2/B1	CO	1	2	3.26	7.53
119930773	PREDICTED: similar to High density lipoprotein (HDL) binding prote	O	1	-	4.06	-
76651185	PREDICTED: similar to histone H1	CO	2	19	7.48	87.56
76613946	PREDICTED: similar to Histone H1.5	CO	3	33	10.03	113.43
119914936	PREDICTED: similar to histone H1x	C	-	2	-	6.86
119920202	PREDICTED: similar to histone H2B	O	1	-	2.2	-
61878595	PREDICTED: similar to histone H2B	C	-	1	-	2.24
119906949	PREDICTED: similar to histone H2B	C	-	1	-	2.27
119900971	PREDICTED: similar to histone H2B	C	-	1	-	3.73
119907076	PREDICTED: similar to histone H2B	C	-	1	-	3.79
119908678	PREDICTED: similar to histone H2B	C	-	2	-	6.87
119918149	PREDICTED: similar to histone H2B	C	-	39	-	136.38
119892630	PREDICTED: similar to Histone H2B type 1-C/E/F/G/I (H2B.a/g/h/k/l) (H	O	1	-	2.3	-
119890745	PREDICTED: similar to Histone H2B type 1-C/E/F/G/I (H2B.a/g/h/k/l) (H	CO	1	3	3.07	8.57
76630338	PREDICTED: similar to histone H2b-616	O	1	-	2.24	-
119901600	PREDICTED: similar to histone H2b-616	C	-	4	-	15.5
119930610	PREDICTED: similar to histone H4, partial	C	-	7	-	25.75
119914792	PREDICTED: similar to Histone-lysine N-methyltransferase SETD2 (SET d	O	1	-	3.37	-
119894954	PREDICTED: similar to HIV-1 inducer of short transcripts binding p	C	-	1	-	2.22
119915482	PREDICTED: similar to HLA-B associated transcript 2, rat homologue	C	-	1	-	2.28
119915498	PREDICTED: similar to HLA-B associated transcript 8 isoform 1	O	1	-	2.94	-
76659541	PREDICTED: similar to HMGB3 protein	C	-	1	-	2.31
76620647	PREDICTED: similar to hnRNP H isoform 26	C	-	2	-	6.7
119891116	PREDICTED: similar to homeobox A11 isoform 2	O	1	-	2.9	-
119908318	PREDICTED: similar to HPDHase	CO	1	5	3.01	13.49
119889463	PREDICTED: similar to Hrnr protein	O	1	-	2.28	-
119890958	PREDICTED: similar to h-Sp1	O	1	-	3.65	-
119890788	PREDICTED: similar to HSPC028 isoform 1	C	-	1	-	5.23
119904509	PREDICTED: similar to human gene expressed in odontoblast protein iso	C	-	1	-	4.94
119917757	PREDICTED: similar to Hydroxysteroid (17-beta) dehydrogenase 1	CO	10	56	45.12	242.62
119900840	PREDICTED: similar to hydroxysteroid dehydrogenase-like protein	C	-	1	-	4.43
119907132	PREDICTED: similar to Hyou1 protein	CO	7	15	24.48	59.73
76614147	PREDICTED: similar to hypoxanthine phosphoribosyltransferase 1	C	-	1	-	4.23
119908174	PREDICTED: similar to IARS2 protein	O	1	-	3.12	-
76614960	PREDICTED: similar to IGF-II mRNA-binding protein 3 isoform 1	O	2	-	7.09	-
76644624	PREDICTED: similar to importin beta subunit isoform 2	C	-	1	-	4.05
119919331	PREDICTED: similar to inner centromere protein antigens 135/155kDa	C	-	1	-	2.62
119887367	PREDICTED: similar to Inositol polyphosphate-1-phosphatase, partia	O	1	-	4.8	-
119933938	PREDICTED: similar to INSR protein, partial	C	-	1	-	2.27
61856370	PREDICTED: similar to insulin promoter factor 1	O	3	-	7.84	-
119913150	PREDICTED: similar to integrin alpha 2 subunit	C	-	8	-	31.46
119935091	PREDICTED: similar to integrin alpha 2 subunit, partial	C	-	1	-	2.96
61832343	PREDICTED: similar to interferon epsilon-1	C	-	1	-	3.3
119891688	PREDICTED: similar to IQ motif containing with AAA domain	C	-	1	-	2.77
61818515	PREDICTED: similar to jerky homolog-like	C	-	1	-	2.46
119915833	PREDICTED: similar to jumonji, AT rich interactive domain 2 protein i	O	1	-	2.77	-
119912327	PREDICTED: similar to K12 keratin	CO	3	2	9.27	6.43
119889327	PREDICTED: similar to KAT protein isoform 2	O	1	-	4.44	-
119893458	PREDICTED: similar to Kelch domain containing 7B	C	-	2	-	4.58
119912356	PREDICTED: similar to keratin 13 isoform 2	C	-	2	-	8.56
119938006	PREDICTED: similar to keratin 17n, partial	O	9	-	33.72	-
76617972	PREDICTED: similar to keratin 6 irs3	C	-	1	-	3.04
119879636	PREDICTED: similar to KIAA0041	C	-	1	-	1.97
119888913	PREDICTED: similar to KIAA0090	C	-	3	-	11.3
76624579	PREDICTED: similar to KIAA0175 isoform 1	O	1	-	2.29	-
119891377	PREDICTED: similar to KIAA0225 isoform 1	CO	3	1	7.48	3.03
119913872	PREDICTED: similar to KIAA0311	CO	1	2	2.45	4.55
119893435	PREDICTED: similar to KIAA0315 isoform 1, partial	C	-	1	-	3.4
119902861	PREDICTED: similar to KIAA0440	O	1	-	2.23	-
119889554	PREDICTED: similar to KIAA0466 protein	C	-	3	-	10.33
119894848	PREDICTED: similar to KIAA0521 protein	O	1	-	3.45	-
119921448	PREDICTED: similar to KIAA0522 protein	O	1	-	2.43	-
119924228	PREDICTED: similar to KIAA0644 protein, partial	CO	1	1	2.25	2.22
119893229	PREDICTED: similar to KIAA0668 protein	C	-	10	-	38.66
119893536	PREDICTED: similar to KIAA0755 protein	C	-	1	-	3.1
119914295	PREDICTED: similar to KIAA0766 protein	C	-	1	-	4.1
119914853	PREDICTED: similar to KIAA0851 protein	O	1	-	3.05	-
119901408	PREDICTED: similar to KIAA1009 protein	CO	1	1	4.05	3.45
119900517	PREDICTED: similar to KIAA1027 protein	CO	5	11	22.02	51.1
119904918	PREDICTED: similar to KIAA1058 protein	C	-	1	-	4.11
119902810	PREDICTED: similar to KIAA1200 protein	O	1	-	2.26	-
76667970	PREDICTED: similar to KIAA1281 protein isoform 4	C	-	2	-	4.71
119918729	PREDICTED: similar to KIAA1290 protein	CO	2	2	8.93	5.58
119894781	PREDICTED: similar to KIAA1395 protein	C	-	1	-	2.27
119889550	PREDICTED: similar to KIAA1436 protein	CO	1	12	2.74	44.11
119894278	PREDICTED: similar to KIAA1530 protein	O	1	-	2.26	-
119902822	PREDICTED: similar to KIAA1824 protein	O	1	-	2.37	-
119916039	PREDICTED: similar to KIAA1830 protein	CO	1	1	2.26	5.92
119902065	PREDICTED: similar to KIAA1831 protein	C	-	1	-	2.37
119914223	PREDICTED: similar to KIAA2019 protein	O	1	-	2.37	-
76659191	PREDICTED: similar to KIAA2022 protein	C	-	1	-	3.36
76661562	PREDICTED: similar to KIF27A isoform 3	O	1	-	2.38	-
119909298	PREDICTED: similar to kinase suppressor of Ras-2	CO	3	15	7.9	39.32
119902699	PREDICTED: similar to kinectin, partial	C	-	1	-	3.13
119908070	PREDICTED: similar to KLHDC8A protein	C	-	1	-	2.23
119895049	PREDICTED: similar to Lamin B2	C	-	5	-	18.56
119920728	PREDICTED: similar to LanC lantibiotic synthetase component C-like 2	O	1	-	2.24	-
119893681	PREDICTED: similar to LAP3 protein	CO	5	3	16.74	10.24
119892996	PREDICTED: similar to LDL receptor-related protein 6	O	3	-	7.34	-
119896240	PREDICTED: similar to lens epithelium-derived growth factor	C	-	2	-	8.7
119891944	PREDICTED: similar to leucine-rich repeats and IQ motif containing	C	-	1	-	2.39
119879416	PREDICTED: similar to Leucine-rich repeats and IQ motif containing 2	O	1	-	3.1	-
119925850	PREDICTED: similar to leukocyte immunoglobulin-like receptor, subf	O	1	-	2	-
119889565	PREDICTED: similar to LFA-3	C	-	2	-	9.23
119901103	PREDICTED: similar to L-FILIP	C	-	1	-	2.22
119920080	PREDICTED: similar to L-lactate dehydrogenase A chain (LDH-A) (LDH	CO	2	9	7.29	32.65
119889180	PREDICTED: similar to LOC496253 protein	C	-	1	-	2.97
119907548	PREDICTED: similar to LOC505537 protein isoform 2	C	-	1	-	4.1
76640228	PREDICTED: similar to LOC506370 protein	C	-	4	-	13.83
76641602	PREDICTED: similar to LOC507431 protein isoform 2	C	-	2	-	6.67
119902010	PREDICTED: similar to LOC512571 protein	CO	17	69	71.84	297.27
119905387	PREDICTED: similar to LOC513688 protein	O	1	-	2.28	-
119907389	PREDICTED: similar to LOC520778 protein	C	-	1	-	2.89
119884704	PREDICTED: similar to LOC534212 protein	C	-	1	-	3.51
119915341	PREDICTED: similar to LOC538592 protein	CO	1	5	3.8	20.72
119901015	PREDICTED: similar to LOC539180 protein	C	-	1	-	4.39
119916648	PREDICTED: similar to low-voltage-activated calcium channel alpha1	O	1	-	2.37	-
119902612	PREDICTED: similar to LTRPC7 isoform 6	C	-	1	-	2.6
76615992	PREDICTED: similar to LUC7L2 protein isoform 2	C	-	1	-	2.56
76621022	PREDICTED: similar to lysosomal thiol reductase isoform 1	O	1	-	4.26	-
119920950	PREDICTED: similar to MAGEL2 protein	O	2	-	5.35	-
61819907	PREDICTED: similar to major allergen BDA20	C	-	1	-	2.64
119901144	PREDICTED: similar to malate dehydrogenase decarboxylase (NADP+)	O	5	-	22.04	-
119912531	PREDICTED: similar to mannose receptor, C type 2	C	-	5	-	20.33
119921848	PREDICTED: similar to MAP/microtubule affinity-regulating kinase 3	C	-	1	-	2.25
119919440	PREDICTED: similar to Mas-related G-protein coupled receptor member G	C	-	1	-	2.31
119894869	PREDICTED: similar to mast cell-expressed membrane protein 1	O	1	-	2.74	-
119895561	PREDICTED: similar to Matrin-3	CO	2	14	8.02	46.56
119911471	PREDICTED: similar to mediator of RNA polymerase II transcription, su	C	-	2	-	5.24
119916791	PREDICTED: similar to megakaryoblastic leukemia 2 protein	C	-	1	-	2.35
76665098	PREDICTED: similar to MEGAP transcript isoform 3	C	-	1	-	2.29
119913105	PREDICTED: similar to MEK kinase 1	C	-	1	-	2.24
119913814	PREDICTED: similar to melanoma-associated chondroitin sulfate proteog	C	-	2	-	9.17
119889598	PREDICTED: similar to membrane-associated guanylate kinase-related	O	1	-	2.32	-
119903129	PREDICTED: similar to MER receptor tyrosine kinase	C	-	1	-	2.27
119919943	PREDICTED: similar to methyl-CpG-binding protein 2 isoform 1	C	-	4	-	12.98
76619983	PREDICTED: similar to methylenetetrahydrofolate dehydrogenase (NADP+ d	O	1	-	2.21	-
119913620	PREDICTED: similar to MFGE8 protein	CO	14	2	54.33	8.2
119921212	PREDICTED: similar to mFLJ00098 protein	C	-	7	-	27.45
119879566	PREDICTED: similar to MGC128036 protein isoform 3	C	-	3	-	10.24
119906442	PREDICTED: similar to MGC142500 protein	CO	1	1	4.33	4.42
119890427	PREDICTED: similar to microfilament and actin filament cross-linker p	C	-	1	-	2.23
119893637	PREDICTED: similar to microsomal triglyceride transfer protein	O	1	-	2.24	-
76646182	PREDICTED: similar to microtubule-associated protein 1B isoform 2	C	-	1	-	3.42
119915162	PREDICTED: similar to mitochondrial carrier homolog 1	CO	2	6	6.74	20.3
76655817	PREDICTED: similar to mitochondrial glutathione reductase	O	1	-	3.29	-
119917325	PREDICTED: similar to mitotic checkpoint protein	C	-	1	-	3.71
119888459	PREDICTED: similar to mKIAA0657 protein	C	-	1	-	2.32
119917518	PREDICTED: similar to mKIAA4036 protein isoform 2	CO	1	5	5.32	21.12
119904104	PREDICTED: similar to mKIAA4150 protein	O	1	-	3.07	-
119911805	PREDICTED: similar to MNAR	C	-	1	-	2.26
119921022	PREDICTED: similar to MOR 3Beta4	O	1	-	2.56	-
119934713	PREDICTED: similar to mosaic protein LR11, partial	O	1	-	3.8	-
119922197	PREDICTED: similar to M-phase phosphoprotein 1	C	-	1	-	2.97
119902460	PREDICTED: similar to MSTP025	C	-	1	-	2.97
119889990	PREDICTED: similar to mucolipin 2	C	-	1	-	1.9
119890855	PREDICTED: similar to Multidrug resistance protein 2 (ATP-binding cas	O	1	-	2.31	-
119922061	PREDICTED: similar to myasthenia gravis autoantigen gravin, partial	O	2	-	4.87	-
119911777	PREDICTED: similar to Myb-binding protein 1A	CO	3	7	7.55	30.79
119901770	PREDICTED: similar to myeloid/lymphoid or mixed-lineage leukemia (tri	C	-	3	-	8.52
119916233	PREDICTED: similar to myomesin 1	O	1	-	2.25	-
119888190	PREDICTED: similar to Myosin IB	C	-	1	-	3.93
76620936	PREDICTED: similar to myosin IXB isoform 2	C	-	1	-	2.26
119911912	PREDICTED: similar to myosin, heavy chain 3, skeletal muscle, embryon	O	1	-	2.47	-
119892775	PREDICTED: similar to myosin, heavy polypeptide 9, non-muscle	C	-	7	-	28.43
119919829	PREDICTED: similar to myotubularin-related protein 1	C	-	1	-	2.59
119925439	PREDICTED: similar to NACHT, leucine rich repeat and PYD containing 1	O	7	-	30.51	-
76632782	PREDICTED: similar to NAD(+)-isocitrate dehydrogenase subunit 1 IDH1-B	C	-	2	-	5.58
119901040	PREDICTED: similar to NADH dehydrogenase	C	-	1	-	3.4
76621377	PREDICTED: similar to Nanos3 protein	C	-	1	-	2.32
119922500	PREDICTED: similar to nephrocystin 3	C	-	1	-	2.26
119893554	PREDICTED: similar to nephronectin	O	1	-	4.02	-
76612380	PREDICTED: similar to nestin	C	-	3	-	12.11
119912504	PREDICTED: similar to N-ethylmaleimide-sensitive factor isoform 4	O	2	-	8.4	-
119888325	PREDICTED: similar to Neurobeachin-like 1 (Amyotrophic lateral sclero	C	-	1	-	2.57
61863562	PREDICTED: similar to neurogenin 3	O	1	-	2.27	-
119891848	PREDICTED: similar to neuron navigator 3	C	-	1	-	2.26
119916060	PREDICTED: similar to neuropilin and tolloid like-1	C	-	1	-	2.29
119915441	PREDICTED: similar to NFBD1	C	-	1	-	4.24
76613556	PREDICTED: similar to NG,NG-dimethylarginine dimethylaminohydrolase 1	C	-	1	-	3.66
61828923	PREDICTED: similar to NG35	C	-	1	-	2.33
119902429	PREDICTED: similar to ninein isoform 3	O	1	-	3.16	-
119925441	PREDICTED: similar to NOD16	CO	36	1	148.94	4.73
119916801	PREDICTED: similar to nodal modulator 1 isoform 1	CO	1	2	3.21	6.92
119893093	PREDICTED: similar to Non-SMC condensin I complex, subunit D2	C	-	2	-	5.83
119904380	PREDICTED: similar to Notch homolog 1, translocation-associated (D	O	1	-	2.25	-
119895784	PREDICTED: similar to novel ENTH domain containing protein isoform 2	O	1	-	2.25	-
119900302	PREDICTED: similar to Np95-like ring finger protein	O	3	-	13.11	-
119889280	PREDICTED: similar to nuclear pore membrane glycoprotein 210-like	C	-	1	-	2.67
119920882	PREDICTED: similar to Nuclear receptor coactivator 4	O	1	-	2.23	-
76661256	PREDICTED: similar to nucleolar protein NOP5/NOP58 isoform 4	C	-	1	-	3.09
76682880	PREDICTED: similar to nucleolin-related protein NRP isoform 1	CO	7	16	28.86	73.01
119917840	PREDICTED: similar to nucleolysin TIAR isoform 3	O	1	-	2.31	-
119907508	PREDICTED: similar to nucleoporin 98kD isoform 2	C	-	2	-	12.99
119910057	PREDICTED: similar to nucleotide-binding oligomerization domains 2	O	1	-	2.38	-
119907521	PREDICTED: similar to NuMA protein	C	-	3	-	11.7
119929402	PREDICTED: similar to NY-REN-58 antigen, partial	C	-	1	-	2.92
119879087	PREDICTED: similar to olfactory receptor MOR184-1	C	-	1	-	2.5
119915703	PREDICTED: similar to olfactory receptor, family 2, subfamily M, memb	O	1	-	2.35	-
119879686	PREDICTED: similar to optic atrophy 1 isoform 16	O	10	-	42.82	-
119907203	PREDICTED: similar to otogelin; MLEMP	C	-	1	-	4.13
119884911	PREDICTED: similar to otolin-1	C	-	1	-	2.34
76650492	PREDICTED: similar to OTTHUMP00000016553	CO	10	1	25.65	2.62
76625991	PREDICTED: similar to OTTHUMP00000016826	O	1	-	2.38	-
119893254	PREDICTED: similar to OTTHUMP00000028873 isoform 6, partial	C	-	2	-	9.61
119908078	PREDICTED: similar to OTTHUMP00000065321	O	1	-	2.25	-
119908980	PREDICTED: similar to ovary-specific acidic protein	C	-	1	-	3.86
76611074	PREDICTED: similar to oxidized-LDL responsive gene 2 isoform 2	O	1	-	2.21	-
119914250	PREDICTED: similar to oxysterol-binding protein-like protein OSBPL10	C	-	1	-	4.5
119920045	PREDICTED: similar to ozf	C	-	1	-	2.95
119905036	PREDICTED: similar to P21(CDKN1A)-activated kinase 4 isoform 1	C	-	1	-	2.32
119892686	PREDICTED: similar to P63 protein	CO	1	16	4.54	61.96
119891435	PREDICTED: similar to pancreas cationic pretrypsinogen isoform 1	CO	14	14	57.72	59
119909949	PREDICTED: similar to paraplegin	C	-	1	-	2.33
76657737	PREDICTED: similar to PCAF associated factor 65 alpha isoform 10	CO	1	1	2.2	2.26
119887122	PREDICTED: similar to PDE9A protein	CO	1	1	2.21	2.26
119901449	PREDICTED: similar to PDNP1	C	-	4	-	13.15
119909053	PREDICTED: similar to PDZ domain containing 6	O	3	-	6.83	-
76657437	PREDICTED: similar to peptide transporter 3	O	1	-	2.29	-
119888938	PREDICTED: similar to peptidyl arginine deiminase, type V	O	48	-	192.99	-
119890836	PREDICTED: similar to peptidyl-Pro cis trans isomerase	O	1	-	3.65	-
119887153	PREDICTED: similar to pericentrin-360	C	-	1	-	2.27
76650356	PREDICTED: similar to Peripherin (Retinal degeneration slow protein) i	C	-	1	-	2.24
119887291	PREDICTED: similar to peroxidasin homolog	O	2	-	4.64	-
76640834	PREDICTED: similar to PH domain and leucine rich repeat protein phosph	O	1	-	2.23	-
119887449	PREDICTED: similar to phosphodiesterase 11A3	O	1	-	2.99	-
119909110	PREDICTED: similar to Phosphoglycerate mutase family member 5	C	-	1	-	2.92
119892912	PREDICTED: similar to phosphoinositide-3-kinase, class 2, gamma polyp	C	-	1	-	2.38
119920661	PREDICTED: similar to phosphoribosyl pyrophosphate synthetase 2	C	-	1	-	2.85
119902447	PREDICTED: similar to PIF1/RRM3 DNA helicase-like protein	O	1	-	2.23	-
119905455	PREDICTED: similar to Pitrilysin metallopeptidase 1	C	-	3	-	12.97
76670657	PREDICTED: similar to platelet glycoprotein IIIa isoform 1	C	-	1	-	3.14
119902653	PREDICTED: similar to Pleckstrin homology domain containing, famil	C	-	1	-	3.57
119891353	PREDICTED: similar to Plexin-A4	O	1	-	2.75	-
119904350	PREDICTED: similar to PLSS3001	O	1	-	2.22	-
119890475	PREDICTED: similar to polycystic kidney disease 1-like	C	-	2	-	4.25
119909809	PREDICTED: similar to polycystin 1-like 2	C	-	1	-	2.61
61880205	PREDICTED: similar to potassium voltage-gated channel, shaker-related	C	-	1	-	2.22
119887631	PREDICTED: similar to potassium voltage-gated channel, subfamily H, m	C	-	1	-	3.13
119909606	PREDICTED: similar to pre-B lymphocyte protein 3	C	-	1	-	2.62
119907906	PREDICTED: similar to prepro-major basic protein homolog	C	-	1	-	2.65
119893718	PREDICTED: similar to Probable G-protein coupled receptor 125	C	-	1	-	3.84
119885000	PREDICTED: similar to profilin 2	C	-	1	-	4.15
119917529	PREDICTED: similar to proliferation-associated SNF2-like protein isof	C	-	1	-	2.21
119927883	PREDICTED: similar to protein BAP28 (FLJ10359), partial	C	-	1	-	3.41
119887186	PREDICTED: similar to Protein C21orf5 isoform 2	C	-	1	-	2.64
76652173	PREDICTED: similar to Protein disulfide isomerase associated 6	C	-	1	-	2.87
119903961	PREDICTED: similar to Protein disulfide isomerase associated 6 isofor	CO	22	56	100.8	252.76
76660340	PREDICTED: similar to Protein KIAA0196 isoform 1	C	-	1	-	2.22
119912956	PREDICTED: similar to protein kinase	C	-	1	-	2.02
119932077	PREDICTED: similar to Protein tyrosine phosphatase, receptor type,	O	1	-	2.86	-
119900668	PREDICTED: similar to Protein tyrosine phosphatase, receptor type,	C	-	1	-	2.28
119892315	PREDICTED: similar to Protein tyrosine phosphatase, receptor type, B	O	1	-	2.09	-
119901420	PREDICTED: similar to protein tyrosine phosphatase, receptor type, K	C	-	1	-	2.21
119920321	PREDICTED: similar to protein-serine/threonine kinase	C	-	1	-	2.77
119888831	PREDICTED: similar to protein-tyrosine kinase isoform 9	O	2	-	4.7	-
76638671	PREDICTED: similar to PTPRF interacting protein binding protein 1	C	-	3	-	12.95
119919174	PREDICTED: similar to puative renal organic anion transporter 3	C	-	1	-	2.28
119915115	PREDICTED: similar to putative anion transporter	O	1	-	2.24	-
119879173	PREDICTED: similar to putative MAPK activating protein isoform 2	C	-	1	-	2.54
119912615	PREDICTED: similar to putative monocarboxylate transporter	CO	4	3	11.42	8.06
119906588	PREDICTED: similar to putative RIN zinc finger protein	C	-	1	-	2.21
119889569	PREDICTED: similar to putative transmembrane transporter FLIPT 1 isof	C	-	1	-	2.29
119920500	PREDICTED: similar to Pyruvate dehydrogenase kinase, isoenzyme 3, par	O	1	-	2.2	-
119907439	PREDICTED: similar to QSER1 protein	CO	5	1	11.71	2.27
119901074	PREDICTED: similar to Rab3A-interacting molecule	C	-	1	-	2.28
119907277	PREDICTED: similar to Rab6 interacting protein 1	C	-	1	-	2.39
76643458	PREDICTED: similar to RABEP1 protein isoform 2	O	1	-	2.27	-
119895072	PREDICTED: similar to RAD50	O	1	-	2.24	-
119907274	PREDICTED: similar to RanBP7/importin 7	C	-	1	-	3.03
119888936	PREDICTED: similar to RCC1-like protein	C	-	1	-	2.98
119920765	PREDICTED: similar to rearranged L-myc fusion sequence	C	-	2	-	5.16
119902019	PREDICTED: similar to Receptor-interacting serine-threonine kinase 3	CO	1	2	2.25	4.92
76636278	PREDICTED: similar to recombination activating protein 1	CO	1	2	2.44	5.38
119888712	PREDICTED: similar to Regulator of chromosome condensation 1 isoform	C	-	1	-	2.57
119905092	PREDICTED: similar to regulator of nonsense transcripts 2 isoform	O	1	-	2.26	-
119908505	PREDICTED: similar to related to CPSF subunits 68 kDa isoform 6	O	1	-	2.86	-
119888879	PREDICTED: similar to retinoblastoma-associated factor 600 (RBAF600)	O	1	-	1.96	-
119902886	PREDICTED: similar to RGS6 protein n	O	1	-	2.39	-
119918688	PREDICTED: similar to Rho GTPase activating protein 2	C	-	1	-	2.32
76611193	PREDICTED: similar to Rho guanine exchange factor 15	O	1	-	2.22	-
119887313	PREDICTED: similar to Rho guanine nucleotide exchange factor 4	CO	1	4	2.26	11.07
119907842	PREDICTED: similar to rhoGAP protein isoform 2	O	1	-	2.84	-
119918481	PREDICTED: similar to rhotekin-2	C	-	1	-	2.34
119918517	PREDICTED: similar to ribonucleoprotein isoform 2	C	-	2	-	7.2
61868350	PREDICTED: similar to ribophorin I	C	-	1	-	3.53
76637526	PREDICTED: similar to ribosomal protein L22	C	-	2	-	9.82
119912961	PREDICTED: similar to ribosomal protein L26 homolog	C	-	1	-	2.72
119907616	PREDICTED: similar to RING finger protein 169	C	-	1	-	2.23
119904723	PREDICTED: similar to ring finger protein 17	O	2	-	4.56	-
119920292	PREDICTED: similar to RNA binding motif protein 10, partial	C	-	1	-	3.34
119919689	PREDICTED: similar to RNA binding motif protein, X-linked isoform 5	CO	1	2	4.12	7.35
76653285	PREDICTED: similar to RNA polymerase II transcription factor SIII p18	O	1	-	2.36	-
76662501	PREDICTED: similar to Round spermatid basic protein 1-like isoform 1	O	1	-	3.06	-
119930007	PREDICTED: similar to RP11-346B7.2, partial	O	1	-	2.23	-
119904154	PREDICTED: similar to RP11-56D16.5	O	1	-	2.21	-
119915914	PREDICTED: similar to RP23-217J3.1, partial	O	1	-	2.22	-
119903368	PREDICTED: similar to Rpl23a protein	C	-	1	-	2.65
119904898	PREDICTED: similar to RPL9 protein	O	1	-	2.9	-
119905110	PREDICTED: similar to RU2B	O	1	-	4.66	-
119902276	PREDICTED: similar to ryanodine receptor 3	C	-	1	-	2.2
119903404	PREDICTED: similar to S1 RNA binding domain 1	C	-	1	-	2.97
119900931	PREDICTED: similar to SECIS-binding protein 2 (Selenocysteine inserti	C	-	1	-	2.87
76647313	PREDICTED: similar to secretory carrier membrane protein	O	2	-	9.39	-
119903077	PREDICTED: similar to Semaphorin-4C	C	-	1	-	2.4
119891136	PREDICTED: similar to serine/threonine kinase 31, partial	O	1	-	2.21	-
119884897	PREDICTED: similar to SERPINI2 protein	CO	2	2	7.25	9.69
119906965	PREDICTED: similar to Sestrin-3, partial	O	1	-	2.65	-
119895347	PREDICTED: similar to seven transmembrane helix receptor	O	1	-	2.21	-
119884941	PREDICTED: similar to seven transmembrane helix receptor	C	-	1	-	2.27
119890500	PREDICTED: similar to SFPQ protein	C	-	14	-	53.39
119884947	PREDICTED: similar to SH3-containing guanine nucleotide exchange fact	O	1	-	2.21	-
119919437	PREDICTED: similar to Shank2E	C	-	1	-	2.7
76681246	PREDICTED: similar to SIGLEC5 isoform 1	O	1	-	2.22	-
119912748	PREDICTED: similar to Signal recognition particle 68 kDa protein (SRP	C	-	2	-	6.9
119895565	PREDICTED: similar to SIL1 homolog, endoplasmic reticulum chaperone (	C	-	1	-	2.33
119892384	PREDICTED: similar to SLIT-ROBO Rho GTPase activating protein 1	O	1	-	2.39	-
119908010	PREDICTED: similar to SLIT-ROBO Rho GTPase activating protein 2	C	-	1	-	4.09
119916818	PREDICTED: similar to smooth muscle myosin heavy chain 11 isoform SM2	C	-	1	-	4.38
119916810	PREDICTED: similar to smooth muscle myosin heavy chain isoform SM1, p	C	-	2	-	6.79
119906838	PREDICTED: similar to sodium channel associated protein 2	C	-	1	-	2.21
76677152	PREDICTED: similar to solute carrier family 16 member 1	C	-	1	-	2.22
76668027	PREDICTED: similar to solute carrier family 16, member 6	C	-	1	-	2.2
119912636	PREDICTED: similar to Solute carrier family 25 (mitochondrial carrier	CO	2	16	6.97	58.52
119918108	PREDICTED: similar to sorting nexin 25	O	2	-	4.98	-
119903493	PREDICTED: similar to spectrin, beta, non-erythrocytic 1 isoform 1	C	-	2	-	10.65
119911592	PREDICTED: similar to Sperm associated antigen 5	O	1	-	2.25	-
119879464	PREDICTED: similar to sperm-specific sodium proton exchanger	C	-	2	-	4.89
119888226	PREDICTED: similar to splicing factor 3b, subunit 1 isoform 2	CO	1	5	4.58	19.95
119911093	PREDICTED: similar to splicing factor U2AF homolog - mouse	O	1	-	3.44	-
119904169	PREDICTED: similar to SPTAN1 protein isoform 10	C	-	3	-	13.7
61839215	PREDICTED: similar to SSA protein SS-56	C	-	1	-	1.91
119921306	PREDICTED: similar to stromal antigen 2 isoform 2	O	1	-	3.09	-
119913284	PREDICTED: similar to SUB1 homolog (S. cerevisiae)	C	-	1	-	3.66
119895732	PREDICTED: similar to synaptopodin	C	-	1	-	2.67
119908751	PREDICTED: similar to synaptotagmin 1, partial	C	-	1	-	2.46
119901416	PREDICTED: similar to Syncrip protein	C	-	4	-	18.26
76657858	PREDICTED: similar to Synovial apoptosis inhibitor 1, synoviolin isofo	C	-	1	-	3.59
76621493	PREDICTED: similar to syntaxin 10 isoform 2	O	1	-	2.21	-
119919274	PREDICTED: similar to tat-interactive 60 kDa protein beta	C	-	1	-	2.22
119903171	PREDICTED: similar to TBC1 domain family, member 8 isoform 2	CO	1	1	1.94	2.04
119917767	PREDICTED: similar to TBP-1 interacting protein	CO	6	1	15.83	2.24
119917480	PREDICTED: similar to TBP-associated factor 172	C	-	1	-	2.6
119914079	PREDICTED: similar to T-cell leukemia/lymphoma 1B	O	2	-	6.91	-
119918088	PREDICTED: similar to Ten-m3 isoform 2, partial	CO	2	1	7.44	3.03
119914807	PREDICTED: similar to testes-specific protein TSP50	O	1	-	2.27	-
119914799	PREDICTED: similar to testis specific serine protease 4	C	-	1	-	2.21
119914715	PREDICTED: similar to testis-specific actin-related protein 3	O	2	-	4.59	-
119906182	PREDICTED: similar to testis-specific serine kinase 5	O	1	-	2.25	-
119900624	PREDICTED: similar to Thioredoxin domain containing 4 (endoplasmic re	C	-	1	-	3.41
119915902	PREDICTED: similar to Thioredoxin domain-containing protein 5 precurs	C	-	4	-	12.46
76614546	PREDICTED: similar to thyroid hormone receptor associated protein 3 is	C	-	5	-	24.48
76633565	PREDICTED: similar to TIX1	O	1	-	2.21	-
119912546	PREDICTED: similar to TLK2 protein	O	1	-	2.25	-
119917542	PREDICTED: similar to tolloid-like 2 protein isoform 2	O	3	-	11.31	-
119908840	PREDICTED: similar to tolloid-like protein	O	1	-	3.13	-
119905915	PREDICTED: similar to topoisomerase I	C	-	4	-	14.17
76684617	PREDICTED: similar to TP55	O	2	-	4.58	-
119908683	PREDICTED: similar to Tpr isoform 1	CO	1	2	2.68	9.92
119908733	PREDICTED: similar to TRAF5	C	-	1	-	2.24
119930627	PREDICTED: similar to Transducin-like enhancer of split 2 (E(sp1) hom	O	1	-	3.16	-
119879652	PREDICTED: similar to transferrin receptor	C	-	1	-	3.82
119917178	PREDICTED: similar to transferrin receptor 2 alpha	CO	1	1	2.38	2.33
119890546	PREDICTED: similar to transient receptor potential M8 protein	O	1	-	2.29	-
61816288	PREDICTED: similar to translation initiation factor 3 47 kDa subunit i	C	-	1	-	5.89
119894845	PREDICTED: similar to Translocase of inner mitochondrial membrane 44	C	-	1	-	3.75
119906036	PREDICTED: similar to translocase of outer mitochondrial membrane 34	O	1	-	2.22	-
119914866	PREDICTED: similar to Transmembrane and coiled-coil domain family 1	C	-	1	-	2.25
119911207	PREDICTED: similar to Transmembrane channel-like 4	C	-	1	-	3.01
76615572	PREDICTED: similar to Transmembrane emp24 protein transport domain con	CO	1	7	4.08	34.72
119892155	PREDICTED: similar to Transmembrane protease, serine 12	C	-	1	-	2.23
119927799	PREDICTED: similar to transmembrane protein	C	-	2	-	6.44
76646177	PREDICTED: similar to Transmembrane protein 174	O	1	-	2.25	-
119900795	PREDICTED: similar to transmembrane receptor	C	-	3	-	12.45
119915291	PREDICTED: similar to transmembrane receptor isoform 2	C	-	1	-	2.87
119888554	PREDICTED: similar to TRIP12 protein	O	1	-	2.23	-
76607970	PREDICTED: similar to Tripartite motif-containing 42	C	-	1	-	2.41
119910271	PREDICTED: similar to Tropomyosin 3	CO	1	1	2.33	3.18
61828365	PREDICTED: similar to Tropomyosin 3 isoform 1	C	-	3	-	8.33
119917225	PREDICTED: similar to TRRAP protein	C	-	8	-	21.42
119903124	PREDICTED: similar to Tsg24 protein isoform 2	O	2	-	4.9	-
119907787	PREDICTED: similar to TTC17 protein, partial	C	-	1	-	2.32
76625013	PREDICTED: similar to Tumor necrosis factor (ligand) superfamily, memb	CO	12	3	30.91	8.1
119919299	PREDICTED: similar to two pore K+ channel KT4.1b	O	1	-	2.23	-
119892092	PREDICTED: similar to type II hair keratin 3 isoform 1	O	1	-	2.84	-
119905250	PREDICTED: similar to type II phosphatidylinositol-4-phosphate 5-kina	C	-	1	-	2.49
76661353	PREDICTED: similar to ubiquitin associated protein 2-like	C	-	1	-	4.09
119891870	PREDICTED: similar to Ubiquitin carboxyl-terminal hydrolase 5 (Ubiqui	C	-	1	-	2.85
119915285	PREDICTED: similar to Ubiquitin specific peptidase 49 isoform 1	C	-	1	-	2.22
119903686	PREDICTED: similar to ubiquitin specific protease 34 isoform 1	C	-	2	-	5.56
119901343	PREDICTED: similar to ubiquitin specific proteinase 45 isoform 2	O	1	-	2.28	-
119920278	PREDICTED: similar to ubiquitin-activating enzyme E1	CO	4	1	13.02	3.95
119876742	PREDICTED: similar to ubiquitin-specific protease	C	-	1	-	3.86
76652847	PREDICTED: similar to ubiquitin-specific protease 7	C	-	2	-	5.83
119887334	PREDICTED: similar to UDP-glucose:glycoprotein glucosyltransferase 1	C	-	5	-	20.44
119904878	PREDICTED: similar to UDP-glucose:glycoprotein glucosyltransferase 2	C	-	2	-	9.76
119900527	PREDICTED: similar to UNC13B protein isoform 12	C	-	1	-	2.98
119920366	PREDICTED: similar to upstream regulatory element binding protein 1 (	C	-	2	-	7.98
119890312	PREDICTED: similar to uroporphyrinogen decarboxylase isoform 1	C	-	1	-	2.72
76632684	PREDICTED: similar to URP1 isoform 2	O	1	-	2.92	-
119908338	PREDICTED: similar to vacuolar protein sorting 13D isoform 2	O	1	-	2.69	-
119889560	PREDICTED: similar to VANGL1	C	-	1	-	3.01
119911660	PREDICTED: similar to V-crk sarcoma virus CT10 oncogene homolog (a	CO	1	1	4.45	4.4
119918580	PREDICTED: similar to vinculin isoform meta-VCL isoform 2	C	-	4	-	17.81
119900628	PREDICTED: similar to vitamin D inducible protein	C	-	1	-	3.39
119892725	PREDICTED: similar to voltage-dependent anion channel 2	C	-	2	-	7.56
119902377	PREDICTED: similar to Vps39/Vam6-like protein	C	-	1	-	3.02
119901116	PREDICTED: similar to WD repeat domain 11 protein isoform 1	O	1	-	2.24	-
119886999	PREDICTED: similar to WDR9 protein, form A	CO	2	1	6.15	2.25
119915924	PREDICTED: similar to Werner helicase interacting protein 1	C	-	1	-	3.33
119907785	PREDICTED: similar to XAGL protein	C	-	1	-	4.01
76651555	PREDICTED: similar to X-linked PEST-containing transporter	C	-	1	-	2.2
119906472	PREDICTED: similar to YTH domain family, member 3 isoform 1	C	-	1	-	2.28
76628669	PREDICTED: similar to Zeta-chain (TCR) associated protein kinase isofo	C	-	1	-	2.32
119906889	PREDICTED: similar to ZFAND1 protein	O	1	-	2.73	-
119888809	PREDICTED: similar to zinc finger and BTB domain containing 40	O	1	-	2.4	-
119910964	PREDICTED: similar to zinc finger protein 268	O	4	-	9.03	-
76613452	PREDICTED: similar to zinc finger protein 326 isoform 5	C	-	1	-	3.67
119910017	PREDICTED: similar to zinc finger protein 423	C	-	1	-	2.62
119911016	PREDICTED: similar to Zinc finger protein 43	C	-	2	-	6.07
119910384	PREDICTED: similar to Zinc finger protein 585A	C	-	1	-	2.68
119911347	PREDICTED: similar to zinc finger protein 667	C	-	1	-	2.31
119911008	PREDICTED: similar to Zinc finger protein 677	C	-	1	-	2.21
119911184	PREDICTED: similar to Zinc finger protein interacting with K prote	CO	1	2	2.48	4.84
76614153	PREDICTED: similar to Zinc metallopeptidase (STE24 homolog, yeast) iso	C	-	2	-	8.56
119914405	PREDICTED: similar to ZNF619 protein	O	2	-	4.04	-
119914987	PREDICTED: similar to ZXD family zinc finger C	O	4	-	9.19	-
119902969	PREDICTED: SKI-interacting protein	C	-	1	-	2.66
119891698	PREDICTED: SLC4A2 anion exchanger	C	-	1	-	4.08
119895045	PREDICTED: thimet oligopeptidase	O	2	-	10.17	-
62751512	Presenilin associated, rhomboid-like	O	1	-	2.56	-
27806477	Procollagen-lysine, 2-oxoglutarate 5-dioxygenase precursor	CO	1	10	3.39	41.98
27806501	Procollagen-proline, 2-oxoglutarate 4-dioxygenase	CO	14	49	54.06	195.01
115495019	Procollagen-proline, 2-oxoglutarate 4-dioxygenase (proline 4-hydroxylase), alpha polypeptide I	CO	1	20	3.51	79.24
77735539	Procollagen-proline, 2-oxoglutarate 4-dioxygenase (proline 4-hydroxylase), alpha polypeptide II	C	-	2	-	7.77
62751593	Profilin 1	CO	3	1	12.74	4.56
115495221	Progesterone receptor membrane component 1	C	-	4	-	15.8
77736091	Prohibitin	CO	2	20	11.57	99.18
114051223	Prohibitin 2	C	-	17	-	72.77
27806447	Prosaposin	CO	3	2	10.66	7.23
78045535	Proteasome (prosome, macropain) 26S subunit, ATPase, 4	C	-	1	-	3.56
114051734	Proteasome (prosome, macropain) 26S subunit, non-ATPase, 12	C	-	2	-	6.54
77736249	Proteasome (prosome, macropain) 26S subunit, non-ATPase, 6	C	-	1	-	4.15
78369458	Proteasome (prosome, macropain) subunit, alpha type, 1	C	-	3	-	12.37
77736269	Proteasome (prosome, macropain) subunit, alpha type, 2	C	-	4	-	18.32
77735717	Proteasome (prosome, macropain) subunit, alpha type, 4	C	-	1	-	2.49
114053135	Proteasome (prosome, macropain) subunit, alpha type, 6	C	-	2	-	5.91
84370111	Proteasome (prosome, macropain) subunit, beta type, 1	CO	1	1	3.63	3.27
62751339	Proteasome (prosome, macropain) subunit, beta type, 2	C	-	7	-	21.18
77735487	Proteasome (prosome, macropain) subunit, beta type, 4	C	-	1	-	2.25
83035093	Proteasome (prosome, macropain) subunit, beta type, 5	C	-	2	-	6.14
66792850	Proteasome 26S non-ATPase subunit 13	C	-	2	-	7.27
77735801	Proteasome 26S non-ATPase subunit 7	C	-	3	-	9.39
91680535	Proteasome activator subunit 1	C	-	2	-	7.36
62460470	Proteasome activator subunit 2	C	-	4	-	14.43
77735429	Proteasome alpha 3 subunit	C	-	1	-	5.52
77735425	Proteasome alpha 7 subunit	CO	1	3	3.06	13.44
77736211	Protein (peptidyl-prolyl cis/trans isomerase) NIMA-interacting 1	C	-	1	-	3.11
114052625	Protein disulfide isomerase family A, member 5	C	-	3	-	11.05
114326226	Protein disulfide isomerase-associated 4	CO	2	11	5.92	38.67
78369674	Protein interacting with C kinase 1	C	-	1	-	2.21
41386727	Protein kinase c substrate 80K-H	C	-	8	-	31.63
114052769	Protein kinase, interferon-inducible double stranded RNA dependent	C	-	1	-	2.37
112817630	Protein o-fucosyltransferase 1 isoform b	C	-	3	-	15.1
56790295	Protein o-fucosyltransferase 2	C	-	1	-	3.39
78369446	Protein phosphatase 1, catalytic subunit, alpha isoform	C	-	1	-	4.53
70778950	Protein tyrosine kinase 9	C	-	2	-	11.64
115496043	Protein tyrosine phosphatase, receptor type, N	C	-	1	-	2.26
118601830	Protein-L-isoaspartate (D-aspartate) O-methyltransferase	O	4	-	16.42	-
115495033	Pyrophosphatase (inorganic)	O	2	-	8.25	-
62460606	Pyrroline-5-carboxylate reductase 1	C	-	1	-	3.44
62460502	Pyrroline-5-carboxylate reductase-like	C	-	1	-	4.37
89886131	Pyruvate carboxylase	C	-	15	-	63.56
115494956	Pyruvate dehydrogenase kinase, isoenzyme 2	O	1	-	2.2	-
78369332	RAB11A, member RAS oncogene family	C	-	1	-	2.65
115496760	RAB21, member RAS oncogene family	O	1	-	3.32	-
116734835	RAB2A, member RAS oncogene family	O	1	-	2.59	-
27806449	RAB7, member RAS oncogene family	C	-	10	-	38.48
77736377	RAD21 homolog	C	-	1	-	3.28
114052667	RAD23 homolog B	O	1	-	4.13	-
62460396	RAD9 homolog	C	-	2	-	5.12
78369659	RAD9 homolog B	O	2	-	4.13	-
115496125	Radixin	C	-	3	-	8.02
83715972	RAN binding protein 6	CO	1	1	2.22	4.6
77736355	RAN, member RAS oncogene family	CO	3	8	12.07	33.56
28461271	RAP1b, member of RAS oncogene family	C	-	2	-	7.21
66792884	Ras association (RalGDS/AF-6) domain family 8	O	2	-	5.26	-
28603756	Ras homolog gene family, member A	C	-	1	-	3.67
83035085	Ras-GTPase-activating protein SH3-domain-binding protein	CO	1	2	5.04	7.56
114053301	Receptor accessory protein 6	C	-	5	-	21.57
114052833	Renin binding protein	C	-	1	-	2.85
114053121	Reticulocalbin 3, EF-hand calcium binding domain	C	-	4	-	14.96
32880223	Reticulon 3	C	-	3	-	12.07
115495921	Reticulon 4	C	-	7	-	29.38
77736219	Retinoblastoma binding protein 7	O	1	-	4.68	-
27806435	Retinol dehydrogenase 8 (all-trans)	C	-	1	-	2.29
28603774	Rho GDP dissociation inhibitor (GDI) alpha	O	1	-	3.41	-
68299789	Ribonuclease	CO	190	110	818.87	479.5
62460452	Ribosomal L1 domain containing 1	C	-	1	-	2.43
27807465	Ribosomal protein L10	C	-	2	-	7.29
62751847	Ribosomal protein L10a	C	-	5	-	19.06
45430019	Ribosomal protein L12	CO	1	14	2.75	57.12
118150852	Ribosomal protein L15	C	-	1	-	3.91
62752012	Ribosomal protein L18	C	-	2	-	7.57
78042492	Ribosomal protein L23	CO	1	1	4.21	4.8
114051890	Ribosomal protein L23a	C	-	4	-	12.15
27806129	Ribosomal protein L24	C	-	1	-	3.9
62751887	Ribosomal protein L26	CO	1	3	3.13	9.97
77404275	Ribosomal protein L27	CO	2	3	6.59	9.74
66792780	Ribosomal protein L27a	CO	1	1	3.28	2.5
27807287	Ribosomal protein L3	CO	1	8	2.4	28.73
70778766	Ribosomal protein L31	C	-	1	-	3.47
62460480	Ribosomal protein L4	C	-	3	-	12.87
78369655	Ribosomal protein L5	C	-	3	-	11.38
72534798	Ribosomal protein L6	C	-	2	-	6.88
77736197	Ribosomal protein L8	CO	1	4	3.81	18.82
66792784	Ribosomal protein L9	C	-	3	-	9.32
27807523	Ribosomal protein P2	C	-	5	-	20.91
66792924	Ribosomal protein S11	C	-	1	-	2.86
70778778	Ribosomal protein S13	C	-	1	-	3.28
82697311	Ribosomal protein S15a	CO	1	8	3.95	30.03
75812924	Ribosomal protein S18	C	-	1	-	2.92
75812930	Ribosomal protein S2	CO	2	2	7.22	7.11
70778964	Ribosomal protein S25	C	-	1	-	3.58
27807503	Ribosomal protein S27a	CO	2	2	7.33	7.54
70778960	Ribosomal protein S28	C	-	1	-	3.58
77404290	Ribosomal protein S3	CO	1	15	4.13	54.99
77404254	Ribosomal protein S3a	CO	1	3	3.17	10.11
126722859	Ribosomal protein S4, X-linked	CO	1	4	4.03	16.98
62751703	Ribosomal protein S5	C	-	4	-	17.5
62752040	Ribosomal protein S6	CO	2	2	4.98	5.81
60592767	Ribosomal protein, large, P0	C	-	6	-	18.84
70778762	Ribosomal protein, large, P1	C	-	3	-	11.65
62460492	RNA binding motif protein 14	C	-	2	-	6.14
62460386	RNA binding protein (autoantigenic, hnRNP-associated with lethal yellow)	O	1	-	2.22	-
77735529	Saccharopine dehydrogenase (putative)	C	-	6	-	26.21
77735583	S-adenosylhomocysteine hydrolase	O	1	-	3.15	-
77736199	Sec23 homolog B	C	-	1	-	4.26
32441267	Seminal ribonuclease	CO	4	3	17.98	16.17
114052905	Septin 2	C	-	2	-	7.65
77735519	Serine hydroxymethyltransferase 2 (mitochondrial)	CO	1	11	3.13	40.49
77735659	Serologically defined breast cancer antigen 84 isoform b	C	-	1	-	3.37
31340900	Serpin peptidase inhibitor, clade A, member 3	O	1	-	3.94	-
114050905	Serpine1 mRNA binding protein 1	C	-	1	-	5.27
27806133	Seryl-tRNA synthetase 2	C	-	1	-	5.85
84370163	SET translocation (myeloid leukemia-associated)	C	-	1	-	3.03
114051195	SGT1, suppressor of G2 allele of SKP1	O	1	-	3.34	-
62751841	Sideroflexin 1	C	-	3	-	10.28
84370035	Signal sequence receptor, delta	C	-	1	-	3.07
99028961	Signaling lymphocytic activation molecule	O	1	-	2.53	-
148540308	Silver	O	2	-	5.61	-
94966839	Similar to 60S ribosomal protein L7a	CO	2	7	8.13	24.24
78369374	Similar to NADPH-cytochrome P450 reductase (CPR) (P450R)	CO	2	20	6.45	75.5
78369330	Sin3A-associated protein, 18kDa	C	-	1	-	2.78
28603798	Sjogren syndrome antigen B (autoantigen La)	C	-	1	-	4.86
114051079	Sma- and Mad-related protein 2	C	-	2	-	6.27
78369286	Small acidic protein	C	-	1	-	4.42
87080799	Small inducible cytokine subfamily E, member 1	CO	2	1	7.75	3.78
78050059	Small nuclear ribonucleoprotein D1 polypeptide 16kDa	CO	1	3	5.02	12.81
77736407	Small nuclear ribonucleoprotein polypeptide B/B	C	-	1	-	2.52
94966887	Small nuclear ribonucleoprotein polypeptide G	C	-	1	-	2.88
84370185	Smu-1 suppressor of mec-8 and unc-52 homolog	C	-	3	-	13.96
82617542	Solute carrier family 16, member 1	C	-	3	-	13.02
47564042	Solute carrier family 22 member 6	CO	1	6	2.84	17.02
32189340	Solute carrier family 25 (mitochondrial carrier; adenine nucleotide translocator), member 4	CO	9	10	33.49	34.65
27807191	Solute carrier family 25 (mitochondrial carrier; citrate transporter)	CO	1	4	3.2	13.03
114052531	Solute carrier family 25 (mitochondrial carrier; ornithine transporter) member 15	O	4	-	13.94	-
27807185	Solute carrier family 25 (mitochondrial carrier; phosphate carrier), member 3	CO	1	11	4.01	39.06
32189334	Solute carrier family 25, member 5	C	-	1	-	3.55
32189336	Solute carrier family 25, member A6	CO	2	7	8.29	25.98
136255738	Solute carrier family 27, member 1	C	-	2	-	8.4
119331206	Sorbin and sh3 domain containing 2	C	-	1	-	4.24
78369282	Spermine synthase	O	2	-	4.5	-
125991890	Splicing factor 1	C	-	1	-	2.56
118150814	Splicing factor 3b, subunit 3, 130kDa	C	-	7	-	34.97
70778796	Splicing factor 3b, subunit 5	C	-	2	-	7.03
77736495	Splicing factor, arginine/serine-rich 10	C	-	2	-	7.43
77735509	Splicing factor, arginine/serine-rich 7, 35kDa	C	-	1	-	3.09
78369647	Src-like-adaptor 2 isoform a	C	-	1	-	2.25
155371817	Structure specific recognition protein 1	C	-	1	-	3.29
114051696	STT3, subunit of the oligosaccharyltransferase complex, homolog A	C	-	1	-	4.89
27806417	Succinate dehydrogenase complex, subunit A, flavoprotein	C	-	6	-	20.91
94966775	Succinate dehydrogenase complex, subunit B, iron sulfur (Ip)	C	-	1	-	4.47
28461247	Succinate dehydrogenase complex, subunit C, integral membrane protein	C	-	2	-	7.15
78045537	Succinate-CoA ligase, GDP-forming, alpha subunit	C	-	6	-	18.3
62460456	Sulfatase modifying factor 2	O	1	-	2.22	-
134085829	SUMO1 activating enzyme subunit 2	O	1	-	2.26	-
27807109	Superoxide dismutase 1, soluble	C	-	1	-	3.83
88853816	Superoxide dismutase 2, mitochondrial	CO	9	4	36.27	17.09
28849927	Survival of motor neuron 1, telomeric	C	-	1	-	4.24
118151422	SWI/SNF related, matrix associated, actin dependent regulator of chromatin, subfamily d, member 3	C	-	1	-	2.34
27806155	Synaptojanin 1	C	-	1	-	3.7
78369420	Synaptojanin 2 binding protein	C	-	1	-	3.34
27807115	Syntaxin 1B2	O	1	-	2.3	-
118150840	Syntaxin 7	O	1	-	3.31	-
118151404	Syntaxin 8	C	-	1	-	2.26
114051133	Syntaxin binding protein 2	C	-	2	-	6.69
114052697	Tapasin	C	-	1	-	4.15
84000189	Tektin 2 (testicular)	C	-	3	-	9.89
116003957	Telomeric repeat binding factor (NIMA-interacting) 1	O	1	-	2.22	-
84000313	Testis expressed sequence 264	CO	1	1	4.14	3.71
84000187	Tetraspanin 6	C	-	1	-	3.47
27806159	Thiamine triphosphatase	C	-	1	-	3.34
27806783	Thioredoxin	CO	4	1	14.21	3.28
78042524	Thioredoxin domain containing 4 (endoplasmic reticulum)	CO	2	11	9.22	44.38
27807131	Thioredoxin reductase 2	C	-	1	-	2.76
84579841	TNF receptor-associated protein 1	C	-	1	-	3.91
76677887	Toll-like receptor 8	C	-	1	-	3.12
77735851	TraB domain containing	C	-	2	-	6.49
66792772	TRAF3 interacting protein 3	O	1	-	2.22	-
114326282	Transferrin	C	-	3	-	10.18
27807121	Transforming growth factor, beta receptor i	C	-	1	-	2.24
58330890	Transglutaminase 1	O	1	-	2.42	-
29135313	Transglutaminase 2	C	-	3	-	11.57
51491841	Transketolase	C	-	6	-	27
78042512	Translocase of inner mitochondrial membrane 50 homolog	C	-	1	-	4.25
115496634	Translocase of outer mitochondrial membrane 70 homolog A	CO	2	3	6.75	11.56
84000093	Transmembrane and coiled-coil domain family 3	C	-	1	-	2.21
84370158	Transmembrane emp24 protein transport domain containing 1	C	-	1	-	5.23
77736600	Transmembrane emp24 protein transport domain containing 9	CO	1	7	3.66	27.28
114050781	Transmembrane protein 109	C	-	2	-	7.11
115496061	Transportin 1	C	-	2	-	7.67
61888856	Triosephosphate isomerase	CO	8	10	34.08	40.47
118151142	Tripartite motif-containing 52	CO	1	1	2.24	2.25
77736077	Trm5 tRNA methyltransferase 5 homolog	O	1	-	2.3	-
61888866	Tropomyosin 1 alpha chain	C	-	9	-	36.53
87196510	Tropomyosin 2	C	-	2	-	6.94
58652133	Tropomyosin 3	C	-	2	-	7.36
115494922	Trx-like protein	CO	2	6	8.02	21.13
27806353	Tryptophanyl-tRNA synthetase	CO	1	1	3.23	4.81
27806377	Ts translation elongation factor, mitochondrial	O	1	-	4.44	-
115497866	TSPY-like 1	O	1	-	2.37	-
27806367	Tu translation elongation factor, mitochondrial	CO	7	12	26.16	41.85
77735360	Tubulin, alpha 1	CO	9	10	33.89	39.62
118151434	Tubulin, alpha 1	CO	9	39	35.22	151.51
77736271	Tubulin, beta 2A	CO	6	12	30.66	61.19
77736339	Tubulin, beta 4	CO	6	30	34.27	139.78
51491829	Tubulin, beta polypeptide	CO	1	3	4	12.39
114052731	Tubulin, beta polypeptide	CO	1	4	5.01	20.32
27807263	Tumor rejection antigen (gp96) 1	CO	12	68	47.51	291.51
115432055	Tyrosine 3-monooxygenase/tryptophan 5-monooxygenase activation protein,beta polypeptide	C	-	1	-	3.25
27806197	Tyrosine 3-monooxygenase/tryptophan 5-monooxygenase activation protein,epsilon polypeptide	C	-	13	-	54.79
27807401	Tyrosine 3-monooxygenase/tryptophan 5-monooxygenase activation protein,gamma polypeptide	C	-	2	-	8.4
118151330	Tyrosine 3-monooxygenase/tryptophan 5-monooxygenase activation protein,theta polypeptide	C	-	4	-	14.07
27807367	Tyrosine 3-monooxygenase/tryptophan 5-monooxygenase activation protein,zeta polypeptide	CO	3	6	13.08	27.81
27806349	Tyrosyl-tRNA synthetase	C	-	1	-	4.59
27807143	Ubiquinol-cytochrome c reductase core protein II	CO	4	20	12.76	90.19
114051423	Ubiquitin carboxyl-terminal esterase L1 (ubiquitin thiolesterase)	CO	18	10	76.86	42.65
115497034	Ubiquitin specific peptidase 14	O	1	-	2.45	-
27807419	Ubiquitin-like protein fubi and ribosomal protein S30	CO	1	2	3.28	5.64
116004413	UDP-Gal:betaGlcNAc beta 1,3-galactosyltransferase 4	C	-	1	-	2.31
29135321	UDP-Gal:betaGlcNAc beta 1,4- galactosyltransferase 1, membrane-bound form	C	-	2	-	11.05
41386780	UDP-glucose pyrophosphorylase 2	O	1	-	4.3	-
27807137	UQCRC1 protein	C	-	9	-	35.77
106880507	Uroplakin 1B	C	-	2	-	7.8
84000425	Vaccinia related kinase 1	C	-	1	-	3.81
27807375	Vacuolar h+ atpase E1	C	-	3	-	15.33
114053331	Vacuolar protein sorting 33B	O	4	-	10.81	-
114053129	Vacuolar protein sorting 35	C	-	1	-	3.86
27806219	Vacuolar proton-ATPpase, subunit D; V-ATPpase, subunit D	C	-	1	-	3.07
77735541	Valosin-containing protein	CO	8	39	27.58	159.11
129270105	VAMP (vesicle-associated membrane protein)-associated protein B	CO	4	4	17.7	18.13
66792902	Vanin 1	CO	1	1	2.27	2.24
41386707	Vascular cell adhesion molecule 1	O	1	-	2.56	-
27806351	Villin 2	CO	1	2	4.88	11.17
110347570	Vimentin	CO	11	351	41.02	1339.33
51491825	Vitamin k epoxide reductase complex, subunit 1	C	-	1	-	3.91
78045497	Vitronectin	O	12	-	47.31	-
73853754	Voltage-dependent anion channel 1	CO	1	6	4.34	26.77
62177148	Voltage-dependent anion channel 2	C	-	12	-	40.65
27807415	Voltage-dependent anion channel 3	CO	3	2	11.08	6.65
115511054	Was protein family, member 1	C	-	1	-	2.22
77736123	Wd repeat domain 18	C	-	1	-	3.64
114052052	Wd repeat domain 57 (U5 snRNP specific)	C	-	1	-	3.07
115495075	Zinc binding alcohol dehydrogenase, domain containing 2	C	-	1	-	3.76
115495523	Zinc finger protein 33B	C	-	1	-	2.27
27806777	Zona pellucida glycoprotein 2 (sperm receptor)	CO	213	9	903.63	41.7
27806771	Zona pellucida glycoprotein 3	CO	123	12	538.11	50.65
27806773	Zona pellucida glycoprotein 4	CO	98	3	372.96	10.36
a: O: Oocyte; C: Cumulus cells; CO: common to both.
