# Supplementary material for: Proteomics-Based Systems Biology Modeling of Bovine Germinal Vesicle Stage Oocyte and Cumulus Cell Interaction
Source: PLoS One. 2010 Jun 21;5(6):e11240. doi: 10.1371/journal.pone.0011240 (PMC2888582; doi:10.1371/journal.pone.0011240)
Supplement: Table S2 — List of differentially expressed proteins in cumulus cells compared with GV oocytes. Gene name, numbers of peptides, Sequest cross correlation (ΣXcorr) score and P value for of each differentially expressed protein in GV oocyte and cumulus cells. (0.10 MB XLS) [file pone.0011240.s003.xls]

## Sheet: Differentially expressed protei
Table S2: List of differentially expressed proteins in Cumulus cells(C) when compared to GV oocyte(O)
Differentially expressed proteins
Accesion	Name	Gene name	Peptides		∑Xcorr		P-value	Expression*
			O	C	O	C
45429977	100 kDa coactivator	SND1	0	4	0	13.76	0.000762	↑
78045555	Acidic (leucine-rich) nuclear phosphoprotein 32 family, member B	ANP32B	0	4	0	17.08	0.0001503	↑
27806769	Aconitase 2, mitochondrial	ACO2	3	20	12.59	84.64	1.196e-06	↑
75832054	Actin, beta	ACTB	85	145	378.99	600.4	7.844e-11	↑
77735757	Acyl-Coenzyme A dehydrogenase, C-2 to C-3 short chain	ACADS	0	4	0	18.14	2.156e-08	↑
115497690	Acyl-coenzyme A dehydrogenase, C-4 to C-12 straight chain	ACADM	0	5	0	19.33	1.335e-08	↑
62988280	Acyl-Coenzyme A dehydrogenase, short/branched chain	ACADSB	0	6	0	28.47	1.069e-06	↑
27806205	Acyl-coenzyme A dehydrogenase, very long chain	ACADVL	0	12	0	41.16	6.054e-12	↑
27806929	Adenylate kinase 2	AK2	2	11	8.55	54.51	7.351e-05	↑
27806759	Adipose differentiation-related protein	ADFP	0	3	0	12.8	6.644e-05	↑
27807449	ADP-ribosyltransferase (NAD+) poly (ADP-ribose) polymerase)	PARP1	1	6	3.37	27.76	0.001773	↑
30794280	Albumin	ALB	150	60	570.54	220.79	2.2e-16	↓
148238309	Aldolase C, fructose-bisphosphate	ALDOC	3	5	11.5	23.39	0.02873	↑
62751980	Ancient ubiquitous protein 1	A↑1	0	3	0	15.91	1.138e-05	↑
48374083	Annexin A4	ANXA4	0	6	0	19.78	9.36e-05	↑
28603704	APEX nuclease (multifunctional DNA repair enzyme) 1	APEX1	1	9	5.22	40.77	7.2e-05	↑
27807467	Aspartate beta-hydroxylase	ASPH	0	3	0	14.01	0.000844	↑
82697335	ATP citrate lyase	ACLY	0	3	0	10.51	0.0004481	↑
60101829	ATP synthase F0 subunit 8	-	0	4	0	18.48	0.002652	↑
84490369	ATP synthase, H+ transporting, mitochondrial F0 complex, subunit B1	ATP5F1	0	10	0	31.75	1.235e-11	↑
27807305	ATP synthase, H+ transporting, mitochondrial F0 complex, subunit d	ATP5H	0	14	0	56.35	3.899e-15	↑
27807291	ATP synthase, H+ transporting, mitochondrial F0 complex, subunit F6	ATP5J	0	3	0	9.95	5.294e-05	↑
94400870	ATP synthase, H+ transporting, mitochondrial F0 complex, subunit G	ATP5L	0	6	0	24.99	2.967e-05	↑
27807237	ATP synthase, H+ transporting, mitochondrial F1 complex, alpha	ATP5A1	25	98	93.32	391.41	2.2e-16	↑
28461221	ATP synthase, H+ transporting, mitochondrial F1 complex, beta	ATP5B	32	141	139.81	590.06	2.2e-16	↑
115495411	ATP synthase, H+ transporting, mitochondrial F1 complex, gamma	ATP5C1	7	32	24.37	136.96	1.279e-12	↑
116003819	ATPase, Na+/K+ transporting, alpha 1 polypeptide	ATP1A1	0	17	0	68.03	2.341e-14	↑
134085346	ATP-dependent Lon protease	LONP1	0	7	0	24.01	1.478e-09	↑
33695131	Barrier to autointegration factor 1	BANF1	0	8	0	30.12	2.853e-13	↑
115496127	Basigin	-	0	8	0	36.38	6.168e-06	↑
27806923	Brain ribonuclease	RNASE1	5	3	13.04	7.54	0.05193	↓
27806229	Branched chain keto acid dehydrogenase E1, alpha polypeptide	BCKDHA	0	3	0	11.75	1.151e-06	↑
27807389	Bucentaur	-	0	9	0	36.43	5.059e-14	↑
114053089	Calmodulin 1 (phosphorylase kinase, delta)	CALM3	0	5	0	20.41	9.495e-12	↑
27806723	Calreticulin	CALR	10	31	36.76	113.36	8.543e-08	↑
77735435	Chaperonin containing TCP1, subunit 2 (beta)	CCT2	1	9	3.22	38.4	2.643e-07	↑
84000361	Chaperonin containing TCP1, subunit 4 (delta)	CCT4	0	5	0	18.02	5.605e-10	↑
77736137	Chaperonin containing TCP1, subunit 5 (epsilon)	CCT5	0	6	0	21.77	0.003614	↑
75812922	Chaperonin containing TCP1, subunit 8 (theta)	CCT8	0	6	0	18.5	2.944e-10	↑
27805841	Chondroitin sulfate proteoglycan 6	SMC3	3	0	6.98	0	2.875e-06	↓
27806689	Clathrin heavy chain 1	CLTC	11	18	41.38	72.33	0.01634	↑
114051439	Cleft lip and palate associated transmembrane protein 1	CLPTM1	0	3	0	11.11	0.0009785	↑
27806907	Clusterin	CLU	18	0	71.24	0	2.2e-16	↓
136255546	Coatomer protein complex, subunit beta 2 (beta prime)	COPB2	0	3	0	9.98	0.0001215	↑
77404252	Collagen, type I, alpha 1	COL1A1	0	5	0	17.62	6.572e-09	↑
115496702	Collagen, type VI, alpha 2	COL6A2	0	5	0	21.22	3.563e-11	↑
77736001	Complement component 1, q subcomponent binding protein	C1QBP	4	15	19.65	71.45	7.171e-06	↑
99028969	Complement component 3	C3	35	1	151.56	3.99	2.2e-16	↓
50872151	COX5A protein	COX5A	0	5	0	23.98	1.744e-08	↑
27805877	Creatine kinase, mitochondrial 1 (ubiquitous)	CKMT1B	3	0	9.35	0	0.0004431	↓
60101828	Cytochrome c oxidase subunit II	COX2	0	3	0	14.79	3.572e-05	↑
84000289	Cytochrome c-1	CYC1	0	12	0	54.21	1.37e-12	↑
28603762	Cytochrome p450, family 11, subfamily a, polypeptide 1	CYP11A1	0	12	0	43.58	2.2e-16	↑
62751472	Cytokeratin 19	KRT19	5	0	17.56	0	0.00755	↓
27806969	Deoxyribonuclease I	DNASE1	95	66	438.4	284.15	2.102e-07	↓
126158909	Desmin	DES	0	12	0	39.25	2.2e-16	↑
118150944	Dpy-30-like protein	DPY30	0	5	0	20.69	0.001292	↑
115497832	ELAV (embryonic lethal, abnormal vision, drosophila)-like 1	ELAVL1	1	5	3.77	21.57	0.005178	↑
84370201	Electron-transfer-flavoprotein, beta polypeptide	ETFB	2	12	6.83	55.39	0.002217	↑
87196501	Enolase 1	ENO1	18	78	74.51	365.11	2.2e-16	↑
68299807	Eukaryotic translation elongation factor 1 alpha 1	EEF1A1	4	15	16.31	60.52	0.0001013	↑
82697357	Eukaryotic translation elongation factor 1 alpha 2	EEF1A2	4	15	13.05	47.18	0.005117	↑
115497900	Eukaryotic translation elongation factor 2	EEF2	2	21	11.12	89.35	2.63e-09	↑
77735407	Eukaryotic translation initiation factor 4A isoform 1	EIF4A1	0	8	0	34.42	8.458e-13	↑
114051321	Eukaryotic translation initiation factor 4A, isoform 3	EIF4A3	0	4	0	15.65	0.01079	↑
51036244	Eukaryotic translation initiation factor 5A	EIF5A	3	15	8.69	61.2	4.855e-07	↑
27805809	Fatty acid binding protein ( heart ) like	FABP3	5	0	17.56	0	0.03479	↓
60592790	Fatty acid synthase	FASN	0	3	0	13.34	2.183e-05	↑
75812954	Fibrinogen A-alpha chain	-	0	7	0	22.37	1.475e-11	↑
27806893	Fibrinogen, gamma chain	FGG	0	3	0	11.43	1.183e-07	↑
114051908	FK506 binding protein 10, 65 kDa	FKBP10	0	3	0	12.34	1.032e-06	↑
27805797	FK506 binding protein 12-rapamycin associated protein 1	-	0	4	0	16.02	2.074e-09	↑
118151320	FUS interacting protein (serine/arginine-rich) 1	FUSIP1	0	3	0	10.81	2.968e-05	↑
94966765	Glucose phosphate isomerase	GPI	4	19	15.5	73.61	3.996e-05	↑
148230374	Glucose regulated protein 58kD	PDIA3	50	74	182.5	277.19	0.0001621	↑
139948923	Glutamate-cysteine ligase, catalytic subunit	GCLC	2	7	8.9	30.05	0.005041	↑
27807377	Glutamic-oxaloacetic transaminase 2, mitochondrial	GOT2	6	12	24.95	48.31	0.02191	↑
27806591	Glutathione peroxidase 1	GPX1	2	6	7.53	22.44	0.004905	↑
118151372	Glutathione S-transferase A1	GSTA3	6	19	24.43	69.95	2.516e-06	↑
29135329	Glutathione S-transferase pi	GSTP1	2	6	8.3	26.31	0.008299	↑
115495187	Glycine C-acetyltransferase	GCAT	4	0	17.11	0	0.001316	↓
84370083	Golgi snap receptor complex member 1	GOSR1	6	1	25.4	3.19	0.005402	↓
28461223	Guanine nucleotide binding protein beta polypeptide 2-like	GNB2L1	0	4	0	16.8	1.865e-07	↑
84000371	H2A histone family, member V	H2AFV	9	35	42.75	129.81	1.234e-07	↑
119331192	H2A histone family, member X	H2AFX	3	15	14.06	74.28	2.636e-08	↑
71037405	Heat shock 27kDa protein 1	HSPB1	15	85	66.68	366.1	2.2e-16	↑
115495027	Heat shock 70kDa protein 5	HSPA5	47	64	188.61	246.85	7.112e-05	↑
77735995	Heat shock 70kDa protein 9b (mortalin-2)	HSPA9	3	14	12.16	52.66	9.017e-07	↑
116812902	Hemoglobin alpha chain	-	5	14	18.48	66.46	1.605e-05	↑
114052384	Heterogeneous nuclear ribonucleoprotein A1	HCG 2023776	2	16	8.89	67.29	6.897e-08	↑
114051756	Heterogeneous nuclear ribonucleoprotein A2/B1	HNRNPA2B1	3	9	10.63	31.51	0.03979	↑
77735745	Heterogeneous nuclear ribonucleoprotein C (C1/C2)	HNRNPC	0	8	0	27.82	9.725e-08	↑
62460420	Heterogeneous nuclear ribonucleoprotein F	HNRPF	0	3	0	9.13	0.009346	↑
115496520	Heterogeneous nuclear ribonucleoprotein H2 (H)	HNRPH2	1	11	4.28	36.06	2.139e-05	↑
77736071	Heterogeneous nuclear ribonucleoprotein K	HNRPK	2	35	9.51	141.37	2.2e-16	↑
83035095	High-mobility gro↑ box 2	HMGB2	4	13	14.78	48.17	0.002457	↑
27806945	Histone H4	HIST1H4I	1	29	3.72	105.68	2.2e-16	↑
75832045	HLA-B associated transcript 1	BAT1	1	9	2.88	35.68	1.679e-07	↑
56119094	Hydroxysteroid (17-beta) dehydrogenase 4	HSD17B4	0	3	0	11.24	0.0001107	↑
115497996	Hypothetical protein LOC505478	IGK-V21-12	17	0	67.25	0	0.005187	↓
149642623	Hypothetical protein LOC505507	RPS7	2	7	10.22	35.18	0.0398	↑
118150850	Hypothetical protein LOC507401	OOEP	9	0	28.06	0	3.955e-08	↓
129277520	Hypothetical protein LOC507939	RPN1	1	16	2.38	63.68	7.036e-16	↑
115496454	Hypothetical protein LOC508202	KRT79	19	2	78.75	7.55	2.762e-10	↓
78050079	Hypothetical protein LOC508371	TMEM111	16	0	39.43	0	2.2e-16	↓
155371863	Hypothetical protein LOC509275	HIST1H1D	11	53	39.08	194.83	2.2e-16	↑
115495625	Hypothetical protein LOC510194	HP1BP3	0	3	0	12.55	3.756e-06	↑
115495635	Hypothetical protein LOC510219	TOMM40	0	4	0	19.92	3.857e-06	↑
155371877	Hypothetical protein LOC510682	DDOST (includes EG:1650)	3	7	17.38	36.28	0.02592	↑
114051505	Hypothetical protein LOC510850	SERPINH1	5	111	21.13	445.01	2.2e-16	↑
115494906	Hypothetical protein LOC511381	UNG	0	13	0	31.88	0.00243	↑
115495957	Hypothetical protein LOC511540	KRT25	6	1	22.22	2.98	7.523e-05	↓
114052937	Hypothetical protein LOC512002	HIBADH	9	0	44.01	0	0.002072	↓
150247096	Hypothetical protein LOC512741	EG620848	11	28	56.17	142.74	1.037e-05	↑
126165234	Hypothetical protein LOC513666	-	6	20	32.12	88.16	3.817e-06	↑
77735877	Hypothetical protein LOC514335	C21ORF33	0	4	0	14.01	0.000139	↑
114051366	Hypothetical protein LOC514759	ALDH18A1	0	23	0	93.06	2.2e-16	↑
83035079	Hypothetical protein LOC515416	LOC100132510	4	0	13.1	0	3.639e-07	↓
115496352	Hypothetical protein LOC515911	STRA6	0	6	0	19.36	0.0001391	↑
115495191	Hypothetical protein LOC519085	CLCC1	0	4	0	15.69	3.065e-11	↑
115495377	Hypothetical protein LOC520260	FH	14	0	58.38	0	2.982e-10	↓
118150984	Hypothetical protein LOC520669	FAM62A	18	0	64.4	0	6.826e-16	↓
148238040	Actinin, alpha 4	ACTN4	0	4	0	15.32	4.881e-07	↑
155371977	Hypothetical protein LOC526006	ENO2	17	39	72.74	162.66	1.685e-07	↑
148356276	Hypothetical protein LOC527819	KRT4	24	5	84.36	16.29	5.78e-10	↓
94966895	Hypothetical protein LOC529761	TMED10	2	20	8.36	86.23	5.022e-08	↑
114052468	Hypothetical protein LOC532785	HADH	3	0	11.16	0	2.13e-05	↓
78369370	Hypothetical protein LOC533785	BPGM	3	1	13.41	3.12	0.01593	↓
134085914	Hypothetical protein LOC533884	ZNF512	0	4	0	15.83	0.001408	↑
77736155	Hypothetical protein LOC534231	RPN2	1	5	5.38	19.97	0.008127	↑
78369434	Hypothetical protein LOC535740	C20ORF3	2	38	8.25	152.59	2.2e-16	↑
115497174	Hypothetical protein LOC536409	PAPSS2	1	13	3.13	45.91	1.201e-06	↑
115497300	Hypothetical protein LOC537167	H2AFY2	0	3	0	14.18	0.0002029	↑
150247079	Hypothetical protein LOC537985	HIST1H2BO	13	99	62.05	405.3	2.2e-16	↑
147901490	Hypothetical protein LOC538911	HIST3H2A	62	108	286.56	474.05	2.797e-12	↑
77736275	Hypothetical protein LOC539218	CALU	0	3	0	14.74	1.11e-05	↑
116004057	Hypothetical protein LOC539683	KRT75	24	6	106.01	22.89	8.207e-12	↓
147904000	Hypothetical protein LOC614429	YBX2	16	0	66.19	0	2.2e-16	↓
134085706	Hypothetical protein LOC614456	KRT6A	9	1	30.76	3.32	1.619e-05	↓
126165296	Hypothetical protein LOC614958	HIST1H2BN	0	26	0	90.44	0.004914	↑
114052721	Hypothetical protein LOC615106	ENOSF1	0	4	0	11.64	2.2e-16	↑
114053087	Hypothetical protein LOC615507	GSTM3 (includes EG:2947)	29	2	108.5	6.29	6.79e-11	↓
148540316	Hypothetical protein LOC615589	4732456N10RIK	6	2	18.71	5.79	0.03448	↓
153791428	Hypothetical protein LOC619094	HIST1H4A	10	61	31.02	214.68	2.2e-16	↑
118601868	Hypothetical protein LOC767874	HSP90AB1	16	30	61.21	123	0.0001594	↑
77404434	Hypoxanthine-guanine phosphoribosyltransferase	HPRT1	0	3	0	13.37	0.0004424	↑
114051089	Inner membrane protein, mitochondrial (mitofilin)	IMMT	0	3	0	11.86	4.108e-05	↑
27805951	Inositol polyphosphate-1-phosphatase	INPP1	5	0	21.15	0	5.261e-05	↓
27805957	Integrin alpha-V	ITGAV	0	3	0	12.8	0.0002798	↑
27805959	Integrin beta 1	ITGB1	2	9	8.36	36.85	0.001689	↑
28461205	Isocitrate dehydrogenase 2 (NADP+), mitochondrial	IDH2	0	3	0	12.1	1.716e-08	↑
27807161	Isocitrate dehydrogenase 3 (NAD+) alpha	IDH3A	3	9	9.86	33.19	0.002891	↑
119331188	KDEL endoplasmic reticulum protein retention receptor 2	KDELR2	0	6	0	30.96	4.815e-06	↑
27805977	Keratin 10	KRT10	15	9	56.52	32.04	0.02222	↓
27805981	Laminin receptor 1 (ribosomal protein SA, 67 kDa)	LOC387867	0	3	0	11.62	1.842e-05	↑
28461189	Lectin, galactoside-binding, soluble, 1 (galectin 1)	LGALS1	0	4	0	18.52	1.321e-06	↑
149773586	Lectin, mannose-binding, 1	LMAN1	2	7	9.77	35.26	0.01447	↑
77736103	Leucine rich repeat containing 59	LRRC59	0	3	0	11.72	3.58e-05	↑
75812914	Macrophage migration inhibitory factor	MIF	1	6	3.57	24.5	0.00727	↑
78369428	Major vault protein	MVP	343	49	1376.69	190.78	2.2e-16	↓
77735889	Mesoderm development candidate 2	MESDC2	1	8	4.41	33.44	0.002297	↑
41386719	Milk fat globule-EGF factor 8 protein	MFGE8	19	7	76.88	29.24	0.002626	↓
27806307	Mitochondrial ATP synthase, O subunit	ATP5O	3	13	12.1	49.92	0.000722	↑
28603744	Mitochondrial carrier homolog 2	MTCH2	0	5	0	16.24	0.0001617	↑
61888854	Mitochondrial malate dehydrogenase	-	11	31	56	136.97	2.776e-06	↑
27885005	Mitochondrial trifunctional protein, beta subunit	HADHB	0	8	0	29.45	0.0001252	↑
27807325	Myosin, heavy polypeptide 10, non-muscle	MYH10	0	7	0	30.37	1.048e-06	↑
28461187	Myosin, light chain 6, alkali, smooth muscle and non-muscle	MYL6	1	5	4.24	18.22	0.007367	↑
56118314	NACHT, leucine rich repeat and PYD containing 5	NLRP5	40	1	168.17	2.98	2.2e-16	↓
66954669	NACHT, leucine rich repeat and PYD containing 9	NLRP9	3	0	12.79	0	0.0005354	↓
28461281	NADH dehydrogenase (ubiquinone) 1 alpha subcomplex, 5, 13kDa	NDUFA5	0	4	0	14.17	2.713e-06	↑
28461255	NADH dehydrogenase (ubiquinone) 1 beta subcomplex, 10, 22kDa	NDUFB10	0	3	0	11.5	6.721e-05	↑
28603758	NADH dehydrogenase(ubiquinone)1,subcomplex unknown,2,14.5kDa	NDUFC2	0	8	0	28.95	1.862e-13	↑
45430053	NADH dehydrogenase (ubiquinone) 42 kDa subunit	NDUFA9 (includes EG:4704)	0	5	0	21.63	1.782e-07	↑
115495721	NADH dehydrogenase (ubiquinone) Fe-S protein 2, 49kDa	NDUFS2	0	4	0	15.75	3.107e-05	↑
27807025	NADH dehydrogenase (ubiquinone) flavoprotein 2, 24kDa	NDUFV2	0	4	0	16.17	3.293e-08	↑
27806831	Nicotinamide nucleotide transhydrogenase	NNT	0	12	0	45.76	2.2e-16	↑
115496892	Non-metastatic cells 1, protein (NM23A) expressed in	NME2	3	14	11.14	42.93	0.001421	↑
27806665	Nuclear DNA helicase II	DHX9	0	16	0	61.18	2.2e-16	↑
27807361	Nuclease sensitive element binding protein 1	YBX1	0	5	0	18.53	0.01896	↑
115497814	Nucleobindin 1	NUCB1	0	4	0	17.01	0.0003934	↑
116003959	Nucleoporin 133kDa	N↑133	0	6	0	24.68	6.122e-11	↑
77735431	Ornithine aminotransferase	OAT	1	48	4.01	203.34	2.2e-16	↑
45430003	Pancreatic thread protein	REG3A (includes EG:5068)	14	4	61.59	15.38	0.0004573	↓
116004143	Peptidase (mitochondrial processing) alpha	PMPCA	0	3	0	13.47	0.0001432	↑
27806469	Peptidylprolyl isomerase B	PPIB	6	13	20.51	47.7	0.0164	↑
27807469	Peroxiredoxin 2	PRDX2	24	4	108.76	20.99	9.576e-06	↓
27806085	Peroxiredoxin 4	PRDX4	8	24	27.13	101.71	7.194e-07	↑
75812940	Phosphatidylethanolamine binding protein	PEBP1	18	5	71.98	17.57	0.00205	↓
77735551	Phosphoglycerate kinase 1	PGK1	4	8	13.76	29.58	0.02295	↑
77404217	Phosphoglycerate mutase 1 (brain)	PGAM1	0	3	0	10.84	0.0001522	↑
27806103	Polypyrimidine tract binding protein 1	-	1	16	4.21	68.4	4.568e-11	↑
119900556	PREDICTED: hypothetical protein	LOC158381	3	0	6.98	0	2.904e-12	↓
119895037	PREDICTED: hypothetical protein	TLE6	4	0	15.52	0	5.514e-07	↓
119913256	PREDICTED: hypothetical protein	C5ORF33	14	0	50.4	0	2.2e-16	↓
119901011	PREDICTED: hypothetical protein	-	0	8	0	23.84	1.19e-05	↑
119914915	PREDICTED: hypothetical protein	TMEM43	0	4	0	16.18	0.01583	↑
119919157	PREDICTED: hypothetical protein	GANAB	2	39	8.5	153.51	2.2e-16	↑
119917101	PREDICTED: hypothetical protein isoform 6	PLOD3	0	6	0	22.53	1.135e-06	↑
119894807	PREDICTED: interleukin enhancer binding factor 3 isoform 2	ILF3	0	9	0	33.1	1.554e-07	↑
119888228	PREDICTED: similar to 60 kDa heat shock protein	HSPD1 (includes EG:3329)	41	115	179.46	533.47	2.2e-16	↑
119894126	PREDICTED: similar to 85kDa lysosomal sialoglycoprotein	SCARB2	3	12	15.76	45.91	0.0005715	↑
119902219	PREDICTED: similar to acinusL isoform 1	ACIN1	0	7	0	31.86	3.281e-09	↑
76628607	PREDICTED: similar to activating signal cointegrator 1 complex	ASCC3L1 (includes EG:23020)	0	4	0	12.91	1.735e-06	↑
119890597	PREDICTED: similar to alpha 3 type VI collagen, partial	-	0	4	0	13.66	1.969e-07	↑
76628634	PREDICTED: similar to Astacin-like metallo-endopeptidase	ASTL	16	1	53.25	4.13	1.941e-12	↓
119924615	PREDICTED: similar to ATPase, Class VI, type 11C	-	0	4	0	13.31	9.887e-08	↑
119892810	PREDICTED: similar to Caspase recruitmentdomain family,member10	CARD10	7	1	16.73	2.4	0.009596	↓
76623595	PREDICTED: similar to Chain , Bovine Annexin Vi	ANXA6	5	24	18.04	94.64	1.292e-08	↑
76609227	PREDICTED: similar to Chain K, 2.9 Angstrom X-Ray Structure	-	0	5	0	16.24	0.0003077	↑
119905441	PREDICTED: similar to chromosome 10 open reading frame 18	C10ORF18	3	0	6.78	0	4.298e-05	↓
119906970	PREDICTED: similar to CWF19L2 protein	CWF19L2	0	3	0	7.65	0.03701	↑
119893317	PREDICTED: similar to cytochrome b-5 reductase	CYB5R3	3	14	11.91	65.5	3.734e-06	↑
76631025	PREDICTED: similar to DDX31 protein	DDX31	0	7	0	31.84	0.0003802	↑
119893235	PREDICTED: similar to DEAD box polypeptide 17 isoform p82	DDX17	0	5	0	19.62	4.847e-11	↑
119915951	PREDICTED: similar to desmoplakin isoform II isoform 1	DSP	5	0	22.37	0	4.439e-05	↓
119918308	PREDICTED: similar to DNA topoisomerase 2-beta	TOP2B	0	4	0	15.79	0.00628	↑
76658856	PREDICTED: similar to dyskerin isoform 2	DKC1	0	4	0	14.28	0.006694	↑
119892108	PREDICTED: similar to epidermal cytokeratin 2	KRT2	17	7	76.6	30.23	0.0001167	↓
119901090	PREDICTED: similar to ES cell associated trasnsript 1	C6ORF221	14	1	51.34	3.98	3.149e-08	↓
119909757	PREDICTED: similar to E-selectin ligand-1	GLG1	1	8	4.95	36.2	4.927e-05	↑
119912022	PREDICTED: similar to fatty aldehyde dehydrogenase isoform 2	ALDH3A2	0	10	0	51.09	2.116e-15	↑
119879135	PREDICTED: similar to ferritin	-	10	2	45.42	7.35	0.0002146	↓
119910714	PREDICTED: similar to Fibrillarin isoform 1, partial	FBL	0	7	0	31.7	4.219e-09	↑
119908847	PREDICTED: similar to Fibrinogen beta chain precursor	FGB	0	3	0	12.39	0.0001775	↑
119919953	PREDICTED: similar to filamin	FLNA (includes EG:2316)	3	12	10.73	43.05	1.641e-05	↑
119916947	PREDICTED: similar to fructose-1,6-bisphosphate aldolase A	ALDOA	8	26	33.18	111.24	1.998e-07	↑
119894119	PREDICTED: similar to genethonin 1	STBD1	0	5	0	19.25	1.677e-09	↑
119919951	PREDICTED: similar to glucose-6-phosphate dehydrogenase; G6PD	G6PD	0	4	0	12.91	1.962e-06	↑
119922075	PREDICTED: similar to helicase like protein 2 isoform 2	DDX3X	0	3	0	12.77	0.0003718	↑
119888979	PREDICTED: similar to heparan sulfate proteoglycan 2	HSPG2	17	28	72.06	105.12	0.01842	↑
119887478	PREDICTED: similar to Heterogeneous nuclear ribonucleoprotein A3	HNRPA3	0	12	0	45.19	1.003e-09	↑
76641417	PREDICTED: similar to heterogeneous nuclear ribonucleoprotein L	HNRNPL	0	11	0	38.15	2.2e-16	↑
119894863	PREDICTED: similar to heterogeneous nuclear ribonucleoprotein M	HNRPM	0	4	0	14.37	1.045e-07	↑
119894865	PREDICTED: similar to heterogeneous nuclear ribonucleoprotein M	HNRPM	0	6	0	23.22	3.486e-11	↑
76651185	PREDICTED: similar to histone H1	HIST1H1A	2	19	7.48	87.56	1.864e-11	↑
76613946	PREDICTED: similar to Histone H1.5	HIST1H1B	3	33	10.03	113.43	2.2e-16	↑
119918149	PREDICTED: similar to histone H2B	-	0	39	0	136.38	0.0002993	↑
119930610	PREDICTED: similar to histone H4, partial	-	0	7	0	25.75	4.669e-05	↑
119908318	PREDICTED: similar to HPDHase	PECR	1	5	3.01	13.49	0.006329	↑
119917757	PREDICTED: similar to Hydroxysteroid (17-beta) dehydrogenase 1	-	10	56	45.12	242.62	2.2e-16	↑
119907132	PREDICTED: similar to Hyou1 protein	HYOU1	7	15	24.48	59.73	1.832e-05	↑
61856370	PREDICTED: similar to insulin promoter factor 1	PDX1 (includes EG:3651)	3	0	7.84	0	1.03e-05	↓
119913150	PREDICTED: similar to integrin alpha 2 subunit	ITGA2	0	8	0	31.46	9.996e-10	↑
119938006	PREDICTED: similar to keratin 17n, partial	-	9	0	33.72	0	7.168e-13	↓
119888913	PREDICTED: similar to KIAA0090	KIAA0090	0	3	0	11.3	4.39e-05	↑
119889554	PREDICTED: similar to KIAA0466 protein	IGSF3	0	3	0	10.33	1.752e-05	↑
119893229	PREDICTED: similar to KIAA0668 protein	UNC84B	0	10	0	38.66	1.194e-10	↑
119900517	PREDICTED: similar to KIAA1027 protein	TLN1	5	11	22.02	51.1	0.03165	↑
119889550	PREDICTED: similar to KIAA1436 protein	PTGFRN	1	12	2.74	44.11	1.067e-07	↑
119909298	PREDICTED: similar to kinase s↑pressor of Ras-2	KSR2	3	15	7.9	39.32	0.0002823	↑
119895049	PREDICTED: similar to Lamin B2	LMNB2	0	5	0	18.56	3.072e-07	↑
119920080	PREDICTED: similar to L-lactate dehydrogenase A chain	LDHA	2	9	7.29	32.65	0.002	↑
76640228	PREDICTED: similar to LOC506370 protein	CYB5B	0	4	0	13.83	6.82e-09	↑
119902010	PREDICTED: similar to LOC512571 protein	PKM2	17	69	71.84	297.27	2.2e-16	↑
119915341	PREDICTED: similar to LOC538592 protein	PGK2	1	5	3.8	20.72	0.0004289	↑
119901144	PREDICTED: similar to malate dehydrogenase decarboxylase(NADP+)	ME1	5	0	22.04	0	0.01214	↓
119912531	PREDICTED: similar to mannose receptor, C type 2	MRC2	0	5	0	20.33	0.0001176	↑
119895561	PREDICTED: similar to Matrin-3	MATR3	2	14	8.02	46.56	6.722e-09	↑
119919943	PREDICTED: similar to methyl-CpG-binding protein 2 isoform 1	MECP2	0	4	0	12.98	6.05e-10	↑
119913620	PREDICTED: similar to MFGE8 protein	-	14	2	54.33	8.2	4.596e-07	↓
119921212	PREDICTED: similar to mFLJ00098 protein	SLC12A7	0	7	0	27.45	1.581e-05	↑
119879566	PREDICTED: similar to MGC128036 protein isoform 3	COX17	0	3	0	10.24	1.043e-07	↑
119915162	PREDICTED: similar to mitochondrial carrier homolog 1	MTCH1	2	6	6.74	20.3	0.00948	↑
119917518	PREDICTED: similar to mKIAA4036 protein isoform 2	TM9SF3	1	5	5.32	21.12	0.0362	↑
119911777	PREDICTED: similar to Myb-binding protein 1A	MYBBP1A	3	7	7.55	30.79	8.905e-05	↑
119901770	PREDICTED: similar to myeloid/lymphoid or mixed-lineage leukemia	MLLT4	0	3	0	8.52	0.0004157	↑
119892775	PREDICTED: similar to myosin, heavy polypeptide 9, non-muscle	MYH9	0	7	0	28.43	4.261e-05	↑
119925439	PREDICTED: similar to NACHT,leucine rich repeatandPYDcontaining 1	NLRP13	7	0	30.51	0	2.713e-15	↓
76612380	PREDICTED: similar to nestin	NES	0	3	0	12.11	0.000905	↑
119925441	PREDICTED: similar to NOD16	NLRP8	36	1	148.94	4.73	2.2e-16	↓
119900302	PREDICTED: similar to Np95-like ring finger protein	UHRF2	3	0	13.11	0	0.0002585	↓
76682880	PREDICTED: similar to nucleolin-related protein NRP isoform 1	NCL	7	16	28.86	73.01	0.0007814	↑
119879686	PREDICTED: similar to optic atrophy 1 isoform 16	OPA1	10	0	42.82	0	4.094e-09	↓
76650492	PREDICTED: similar to OTTHUMP00000016553	TDRD6	10	1	25.65	2.62	0.001664	↓
119892686	PREDICTED: similar to P63 protein	CKAP4	1	16	4.54	61.96	8.636e-11	↑
119901449	PREDICTED: similar to PDNP1	ENPP1	0	4	0	13.15	0.0008668	↑
119909053	PREDICTED: similar to PDZ domain containing 6	INTU	3	0	6.83	0	8.855e-09	↓
119888938	PREDICTED: similar to peptidyl arginine deiminase, type V	PADI6	48	0	192.99	0	2.2e-16	↓
119905455	PREDICTED: similar to Pitrilysin metallopeptidase 1	PITRM1	0	3	0	12.97	0.0003203	↑
119903961	PREDICTED: similar to Protein disulfide isomerase associated 6	PDIA6	22	56	100.8	252.76	2.726e-09	↑
76638671	PREDICTED: similar to PTPRF interacting protein binding protein 1	PPFIBP1	0	3	0	12.95	6.846e-10	↑
119890500	PREDICTED: similar to SFPQ protein	SFPQ	0	14	0	53.39	7.143e-14	↑
119912636	PREDICTED: similar to Solute carrier family 25	SLC25A10	2	16	6.97	58.52	1.987e-07	↑
119888226	PREDICTED: similar to splicing factor 3b, subunit 1 isoform 2	SF3B1	1	5	4.58	19.95	0.008981	↑
119904169	PREDICTED: similar to SPTAN1 protein isoform 10	SPTAN1	0	3	0	13.7	0.009888	↑
119901416	PREDICTED: similar to Syncrip protein	SYNCRIP	0	4	0	18.26	1.672e-05	↑
119917767	PREDICTED: similar to TBP-1 interacting protein	PSMC3IP	6	1	15.83	2.24	0.004125	↓
119915902	PREDICTED: similar to Thioredoxin domain-containing protein 5	TXNDC5	0	4	0	12.46	0.006027	↑
76614546	PREDICTED: similar to thyroid hormone receptor associated protein3	THRAP3	0	5	0	24.48	1.264e-12	↑
119917542	PREDICTED: similar to tolloid-like 2 protein isoform 2	TLL2	3	0	11.31	0	8.525e-05	↓
119905915	PREDICTED: similar to topoisomerase I	TOP1	0	4	0	14.17	2.124e-05	↑
76615572	PREDICTED: similar to Transmembrane emp24 protein transport	TMED4	1	7	4.08	34.72	0.0006242	↑
119900795	PREDICTED: similar to transmembrane receptor	ROR2	0	3	0	12.45	0.01501	↑
119917225	PREDICTED: similar to TRRAP protein	TRRAP	0	8	0	21.42	2.2e-16	↑
76625013	PREDICTED: similar to Tumor necrosis factor s↑erfamily member	TNFSF15	12	3	30.91	8.1	1.621e-05	↓
119887334	PREDICTED: similar to UDP-glucose:glycoprotein glucosyltransferase 1	UGCGL1	0	5	0	20.44	2.37e-08	↑
119918580	PREDICTED: similar to vinculin isoform meta-VCL isoform 2	VCL	0	4	0	17.81	1.199e-09	↑
119910964	PREDICTED: similar to zinc finger protein 268	-	4	0	9.03	0	2.201e-12	↓
119914987	PREDICTED: similar to ZXD family zinc finger C	ZXDC	4	0	9.19	0	1.085e-12	↓
27806477	Procollagen-lysine, 2-oxoglutarate 5-dioxygenase precursor	PLOD1	1	10	3.39	41.98	1.243e-08	↑
27806501	Procollagen-proline, 2-oxoglutarate 4-dioxygenase	P4HB	14	49	54.06	195.01	3.071e-08	↑
115495019	Procollagen-proline, 2-oxoglutarate 4-dioxygenase,alpha polypeptide I	P4HA1	1	20	3.51	79.24	2.2e-16	↑
115495221	Progesterone receptor membrane component 1	PGRMC1	0	4	0	15.8	9.111e-08	↑
77736091	Prohibitin	PHB	2	20	11.57	99.18	2.586e-12	↑
114051223	Prohibitin 2	PHB2	0	17	0	72.77	1.365e-11	↑
78369458	Proteasome (prosome, macropain) subunit, alpha type, 1	PSMA1	0	3	0	12.37	0.01732	↑
77736269	Proteasome (prosome, macropain) subunit, alpha type, 2	PSMA2	0	4	0	18.32	4.567e-10	↑
62751339	Proteasome (prosome, macropain) subunit, beta type, 2	PSMB2	0	7	0	21.18	0.02312	↑
77735801	Proteasome 26S non-ATPase subunit 7	PSMD7	0	3	0	9.39	0.0006454	↑
62460470	Proteasome activator subunit 2	PSME2	0	4	0	14.43	0.004077	↑
114326226	Protein disulfide isomerase-associated 4	PDIA4	2	11	5.92	38.67	9.677e-07	↑
41386727	Protein kinase c substrate 80K-H	PRKCSH	0	8	0	31.63	5.807e-14	↑
112817630	Protein o-fucosyltransferase 1 isoform b	POFUT1	0	3	0	15.1	2.65e-07	↑
118601830	Protein-L-isoaspartate (D-aspartate) O-methyltransferase	PCMT1	4	0	16.42	0	5.76e-06	↓
89886131	Pyruvate carboxylase	PC	0	15	0	63.56	2.2e-16	↑
27806449	RAB7, member RAS oncogene family	DAG1	0	10	0	38.48	2.581e-11	↑
114053301	Receptor accessory protein 6	REEP5	0	5	0	21.57	2.723e-07	↑
114053121	Reticulocalbin 3, EF-hand calcium binding domain	RCN3	0	4	0	14.96	2.883e-05	↑
32880223	Reticulon 3	RTN3	0	3	0	12.07	0.03476	↑
115495921	Reticulon 4	RTN4	0	7	0	29.38	4.603e-16	↑
68299789	Ribonuclease	RNASE1	190	110	818.87	479.5	2.2e-16	↓
62751847	Ribosomal protein L10a	RPL10A	0	5	0	19.06	0.002204	↑
45430019	Ribosomal protein L12	LOC646875	1	14	2.75	57.12	1.761e-09	↑
114051890	Ribosomal protein L23a	LOC100039571	0	4	0	12.15	0.02148	↑
27807287	Ribosomal protein L3	RPL3	1	8	2.4	28.73	0.0001297	↑
62460480	Ribosomal protein L4	RPL4	0	3	0	12.87	0.04684	↑
78369655	Ribosomal protein L5	RPL5	0	3	0	11.38	2.631e-05	↑
77736197	Ribosomal protein L8	RPL8	1	4	3.81	18.82	0.006907	↑
66792784	Ribosomal protein L9	-	0	3	0	9.32	0.0001549	↑
27807523	Ribosomal protein P2	RPLP2	0	5	0	20.91	5.761e-08	↑
82697311	Ribosomal protein S15a	LOC644790	1	8	3.95	30.03	0.01476	↑
77404290	Ribosomal protein S3	RPS3	1	15	4.13	54.99	5.867e-08	↑
77404254	Ribosomal protein S3a	RPS3A	1	3	3.17	10.11	0.02417	↑
62751703	Ribosomal protein S5	RPS5	0	4	0	17.5	2.933e-07	↑
60592767	Ribosomal protein, large, P0	RPLP0	0	6	0	18.84	0.0006703	↑
70778762	Ribosomal protein, large, P1	RPLP1	0	3	0	11.65	2.438e-05	↑
77735529	Saccharopine dehydrogenase (putative)	SCCPDH	0	6	0	26.21	6.044e-05	↑
77735519	Serine hydroxymethyltransferase 2 (mitochondrial)	SHMT2	1	11	3.13	40.49	3.129e-09	↑
78369374	Similar to NADPH-cytochrome P450 reductase (CPR) (P450R)	POR	2	20	6.45	75.5	2.666e-11	↑
84370185	Smu-1 s↑pressor of mec-8 and unc-52 homolog	SMU1	0	3	0	13.96	0.0008764	↑
82617542	Solute carrier family 16, member 1	SLC16A1	0	3	0	13.02	0.0001498	↑
114052531	Solute carrier family 25 (ornithine transporter) member 15	SLC25A15	4	0	13.94	0	2.409e-06	↓
27807185	Solute carrier family 25 (phosphate carrier), member 3	SLC25A3	1	11	4.01	39.06	8.39e-06	↑
118150814	Splicing factor 3b, subunit 3, 130kDa	SF3B3	0	7	0	34.97	3.413e-15	↑
27806417	Succinate dehydrogenase complex, subunit A, flavoprotein	-	0	6	0	20.91	2.598e-08	↑
78045537	Succinate-CoA ligase, GDP-forming, alpha subunit	SUCLG1	0	6	0	18.3	0.003547	↑
78042524	Thioredoxin domain containing 4 (endoplasmic reticulum)	TXNDC4	2	11	9.22	44.38	0.002479	↑
114326282	Transferrin	TF	0	3	0	10.18	0.007909	↑
29135313	Transglutaminase 2	TGM2	0	3	0	11.57	0.0001897	↑
51491841	Transketolase	TKT	0	6	0	27	0.0007605	↑
77736600	Transmembrane emp24 protein transport domain containing 9	TMED9	1	7	3.66	27.28	0.0001658	↑
61888856	Triosephosphate isomerase	TPI1	8	10	34.08	40.47	0.0415	↑
61888866	Tropomyosin 1 alpha chain	-	0	9	0	36.53	7.962e-15	↑
118151434	Tubulin, alpha 1	TUBA4A	9	39	35.22	151.51	1.211e-09	↑
77736271	Tubulin, beta 2A	TUBB2C	6	12	30.66	61.19	0.001709	↑
77736339	Tubulin, beta 4	TUBB4	6	30	34.27	139.78	1.302e-10	↑
27807263	Tumor rejection antigen (gp96) 1	HSP90B1	12	68	47.51	291.51	2.2e-16	↑
118151330	Tyrosine 3-monooxygenase activation protein,theta polypeptide	YWHAQ	0	4	0	14.07	2.897e-05	↑
27806197	Tyrosine 3-monooxygenase activation protein,epsilon polypeptide	YWHAE	0	13	0	54.79	2.2e-16	↑
27807143	Ubiquinol-cytochrome c reductase core protein II	UQCRC2	4	20	12.76	90.19	4.784e-10	↑
27807137	UQCRC1 protein	UQCRC1	0	9	0	35.77	2.063e-15	↑
27807375	Vacuolar h+ atpase E1	ATP6V1E1	0	3	0	15.33	1.047e-07	↑
77735541	Valosin-containing protein	VCP	8	39	27.58	159.11	9.784e-14	↑
110347570	Vimentin	VIM	11	351	41.02	1339.33	2.2e-16	↑
78045497	Vitronectin	VTN	12	0	47.31	0	2.669e-06	↓
73853754	Voltage-dependent anion channel 1	VDAC1	1	6	4.34	26.77	0.004118	↑
62177148	Voltage-dependent anion channel 2	VDAC2	0	12	0	40.65	9.326e-07	↑
27806777	Zona pellucida glycoprotein 2 (sperm receptor)	ZP2	213	9	903.63	41.7	2.2e-16	↓
27806771	Zona pellucida glycoprotein 3	ZP3	123	12	538.11	50.65	2.2e-16	↓
27806773	Zona pellucida glycoprotein 4	ZP4	98	3	372.96	10.36	2.2e-16	↓
List of differentially expressed proteins in cumulus cells when compared to GV oocyte:
gene name, number of peptides, ∑Xcorr score and p-value for each protein in GV oocyte and cumulus cells
*: ↑, ↓: Higher and lower expression, respectively in cumulus cells compared to GV oocyte
