# Supplementary material for: Proteomics-Based Systems Biology Modeling of Bovine Germinal Vesicle Stage Oocyte and Cumulus Cell Interaction
Source: PLoS One. 2010 Jun 21;5(6):e11240. doi: 10.1371/journal.pone.0011240 (PMC2888582; doi:10.1371/journal.pone.0011240)
Supplement: Table S3 — Distribution of GV oocyte and cumulus cell proteins by subcellular compartments. The classification of the identified GV oocyte and cumulus proteins among subcellular compartments was performed using cellular component GO annotations. (0.02 MB XLS) [file pone.0011240.s004.xls]

## Sheet: Sheet1
Table S3. Distribution of GV oocyte and cumulus cell proteins by subcellular compartments.
Subcellular compartment	Cumulus Cell	GV oocyte	Common to both
Cell surface	7	1	3
Cytoplasm	346	117	172
Extracellular region	43	27	32
Membrane	248	84	72
Nucleus	172	46	55
