# Supplementary material for: Proteomics-Based Systems Biology Modeling of Bovine Germinal Vesicle Stage Oocyte and Cumulus Cell Interaction
Source: PLoS One. 2010 Jun 21;5(6):e11240. doi: 10.1371/journal.pone.0011240 (PMC2888582; doi:10.1371/journal.pone.0011240)
Supplement: Table S4 — Proteins involved in cell-to-cell signaling biological process. (0.04 MB XLS) [file pone.0011240.s005.xls]

## Sheet: Sheet1
Table S4. Proteins involved in cell-to-cell signaling biological process
Accession	Protein name	Gene	Cell	LocationB	ExpressionC
		name	typeA
27819606	Acrosin	ACR	O	EC	₋
78045238	Actin, aortic smooth muscle	ACAT2	CO	C	₋
75832054	Actin, beta	ACTB	CO	C	↑
148238040	Actinin, alpha 4	ACTN4	C	C	↑
82697383	Alpha isoform of regulatory subunit A, protein phosphatase 2	PPP2R1A	O	C	₋
120474983	Annexin A5	ANXA5	C	PM	₋
73853762	Annexin I	ANXA1	CO	PM	₋
27806741	Apolipoprotein H	APOH	O	EC	₋
27806335	ARP3 actin-related protein 3 homolog	ACTR3	CO	PM	₋
62460574	B-cell receptor-associated protein 31	BCAP31	CO	C	₋
27806279	Caldesmon 1	CALD1	CO	C	₋
27806277	Calpain, small subunit 1	CAPNS1	C	C	₋
27806723	Calreticulin	CALR	C	C	↑
115497488	Catenin (cadherin-associated protein), beta 1, 88kDa	CTNNB1	C	N	₋
27806673	Cathepsin L	CTSL2	C	C	₋
27806911	CD9 antigen	CD9	C	PM	₋
27806947	Coagulation factor II	F2	C	EC	₋
62751777	Cofilin 1 (non-muscle)	CFL1	CO	N	₋
115495595	Cofilin 2	CFL2	O	N	₋
77736001	Complement component 1, q subcomponent binding protein	C1QBP	CO	C	↑
99028969	Complement component 3	C3	CO	EC	↓
27806607	Connexin 43	GJA1	C	PM	₋
114053227	Cyclin D1	CCND1	C	N	₋
76253701	Decorin	DCN	O	EC	₋
115496400	Dihydropyrimidinase-like 2	DPYSL2	C	C	₋
62751407	Fast skeletal myosin light chain 2	MYL12A	C	U	₋
27806893	Fibrinogen, gamma chain	FGG	C	EC	↑
115495571	Glucosamine-phosphate N-acetyltransferase	GNPNAT1	O	C	₋
148230374	Glucose regulated protein 58kD	PDIA3	C	C	↑
27807231	Growth differentiation factor 9	GDF9	O	EC	₋
27807369	Guanine nucleotide binding protein (g protein), gamma 5	GNG5	C	PM	₋
28461223	Guanine nucleotide binding protein beta polypeptide 2-lik	GNB2L1	C	C	↑
76253718	Guanine nucleotide-binding protein, beta-1 subunit	GNB1	C	PM	₋
41386729	High-mobility gro↑ box 1	HMGB1	C	N	₋
117935055	Hypoxia-inducible factor 1, alpha subunit	HIF1A	O	N	₋
27805933	Insulin-like growth factor 2 receptor	IGF2R	C	PM	₋
27805957	Integrin alpha-V	ITGAV	C	PM	↑
27805959	Integrin beta 1	ITGB1	CO	PM	↑
41386721	Integrin, beta 2	ITGB2	O	PM	₋
51591897	Junction plakoglobin	J↑	CO	PM	₋
77735621	Lymphocyte-specific protein tyrosine kinase	LCK	C	C	₋
75812914	Macrophage migration inhibitory factor	MIF	C	EC	↑
41386719	Milk fat globule-EGF factor 8 protein	MFGE8	CO	EC	↓
27807461	Niemann-pick disease, type C1	NPC1	C	C	₋
62460542	Nuclear factor (erythroid-derived 2), 45kDa	NFE2	O	N	₋
27806469	Peptidylprolyl isomerase B	PPIB	CO	C	↑
95147666	Periostin, osteoblast specific factor	POSTN	C	EC	₋
27807469	Peroxiredoxin 2	PRDX2	O	C	↓
27807041	Phosphoinositide-3-kinase, regulatory subunit 2 (p85 beta)	PIK3R2	O	C	₋
27807293	Pinin, desmosome associated protein	PNN	C	PM	₋
27807033	Platelet/endothelial cell adhesion molecule	PECAM1	O	PM	₋
76643361	PREDICTED: similar to Arachidonate 12-lipoxygenase, 12S-type	ALOX12	O	C	₋
119888953	PREDICTED: similar to EPH receptor A2	EPHA2	CO	PM	₋
119920730	PREDICTED: similar to epidermal growth factor receptor	EGFR	C	PM	₋
119914679	PREDICTED: similar to GBI2 isoform 1	GNAI2	C	PM	₋
119888979	PREDICTED: similar to heparan sulfate proteoglycan 2	HSPG2	CO	PM	↑
119913150	PREDICTED: similar to integrin alpha 2 subunit	ITGA2	C	PM	↑
119889565	PREDICTED: similar to LFA-3	CD58	C	PM	₋
119912531	PREDICTED: similar to mannose receptor, C type 2	MRC2	C	PM	↑
119903129	PREDICTED: similar to MER receptor tyrosine kinase	MERTK	C	PM	₋
119901770	PREDICTED: similar to myeloid/lymphoid or mixed-lineage leukemia	MLLT4	C	N	↑
76670657	PREDICTED: similar to platelet glycoprotein IIIa isoform 1	ITGB3	C	PM	₋
119879652	PREDICTED: similar to transferrin receptor	TFRC	C	PM	₋
119889560	PREDICTED: similar to VANGL1	VANGL1	C	C	₋
119918580	PREDICTED: similar to vinculin isoform meta-VCL isoform 2	VCL	C	PM	↑
76628669	PREDICTED: similar to Zeta-chain (TCR) associated protein kinase	ZAP70	C	PM	₋
77736091	Prohibitin	PHB	C	N	↑
114051223	Prohibitin 2	PHB2	C	C	↑
78369446	Protein phosphatase 1, catalytic subunit, alpha isoform	PPP1CA	C	C	₋
115496760	RAB21, member RAS oncogene family	RAB21	O	C	₋
27806449	RAB7, member RAS oncogene family	DAG1	C	PM	↑
28461271	RAP1b, member of RAS oncogene family	RAP1B	C	C	₋
28603756	Ras homolog gene family, member A	RHOA	C	C	₋
114051079	Sma- and Mad-related protein 2	SMAD2	C	N	₋
87080799	Small inducible cytokine subfamily E, member 1	SCYE1	C	EC	₋
88853816	S↑eroxide dismutase 2, mitochondrial	SOD2	CO	C	₋
27806783	Thioredoxin	TXN	O	C	₋
29135313	Transglutaminase 2	TGM2	C	C	↑
87196510	Tropomyosin 2	TPM2	C	C	₋
58652133	Tropomyosin 3	TPM3	C	C	₋
115432055	Tyrosine 3-monooxygenase/tryptophan 5-monooxygenase	YWHAB	C	C	₋
	activation protein,beta polypeptide
118151330	Tyrosine 3-monooxygenase/tryptophan 5-monooxygenase	YWHAQ	C	C	↑
	activation protein,theta polypeptide
27807367	Tyrosine 3-monooxygenase/tryptophan 5-monooxygenase	YWHAZ	CO	C	₋
	activation protein,zeta polypeptide
29135321	UDP-Gal:betaGlcNAc beta 1,4- galactosyltransferase 1	B4GALT1	C	C	₋
41386707	Vascular cell adhesion molecule 1	VCAM1	O	PM	₋
110347570	Vimentin	VIM	C	C	↑
78045497	Vitronectin	VTN	O	EC	↓
73853754	Voltage-dependent anion channel 1	VDAC1	O	C	↑
27807415	Voltage-dependent anion channel 3	VDAC3	O	C	₋
27806777	Zona pellucida glycoprotein 2 (sperm receptor)	ZP2	CO	EC	↓
27806771	Zona pellucida glycoprotein 3	ZP3	CO	EC	↓
A: C: cumulus cells; O: GV stage oocyte and CO: common to both cell types
B: C: cytoplasm; EC: extra cellular space; N: nucleus; PM: plasma membrane; U: unknown
C: ↑, ↓: higher,and lower expression respectively in cumulus cells compared to GV oocyte
